# Supplementary material for: Immune microenvironment remodeling after radiation of a progressing brain metastasis
Source: Cell Rep Med. 2023 May 19;4(6):101054. doi: 10.1016/j.xcrm.2023.101054 (PMC10313918; doi:10.1016/j.xcrm.2023.101054)
Supplement: Table S1. The number of cells in each cluster analyzed by this study, related to Figure 2 [file mmc2.xlsx]

## Sheet: # of cells (all)
Cluster	Cluster description	Pre-treatment PBMC	Untreated tumor	Post-treatment PBMC	Irradiated tumor	Total
1	B cells	1356	37	450	12	1855
2	TAMs	6	1597	15	606	2224
3	Classical monocytes	5084	26	7270	28	12408
4	Non-classical monoytes	481	3	916	24	1424
5	CD69- NK cells	1229	71	2652	221	4173
6	Exhausted CD8	0	5764	0	12	5776
7	CD69+ NK cells	0	472	0	6	478
8	CD62Lhi CD4	2643	43	934	162	3782
9	CD62Lhi CD8	635	13	168	163	979
10	Treg CD4	45	4329	124	951	5449
11	KLRG1hi CD8	702	1660	1340	1209	4911
12	KLRG1hi, CD99+ CD4	393	4	1180	17	1594
13	KLRG1hi, CD99- CD4	9	56	2	827	894
Total		12583	14075	15051	4238	45947
This table gives the complete number of cells (passing QC) analyzed in this study

## Sheet: # of cells (from CD45+ captures
Cluster	Cluster description	Pre-treatment PBMC	Untreated tumor	Post-treatment PBMC	Irradiated tumor	Total
1	B cells	1356	37	450	12	1855
2	TAMs	6	1596	15	605	2222
3	Classical monocytes	5084	24	7270	28	12406
4	Non-classical monoytes	481	3	916	24	1424
5	CD69- NK cells	1229	64	2652	88	4033
6	Exhausted CD8	0	3086	0	4	3090
7	CD69+ NK cells	0	445	0	2	447
8	CD62Lhi CD4	2643	23	934	25	3625
9	CD62Lhi CD8	635	9	168	27	839
10	Treg CD4	45	2349	124	146	2664
11	KLRG1hi CD8	702	888	1340	190	3120
12	KLRG1hi, CD99+ CD4	393	4	1180	4	1581
13	KLRG1hi, CD99- CD4	9	23	2	130	164
Total		12583	8551	15051	1285	37470
This table gives the number of cells (passing QC) analyzed in this study that were from the captures of all CD45+ cells.
