# Supplementary material for: Immune microenvironment remodeling after radiation of a progressing brain metastasis
Source: Cell Rep Med. 2023 May 19;4(6):101054. doi: 10.1016/j.xcrm.2023.101054 (PMC10313918; doi:10.1016/j.xcrm.2023.101054)
Supplement: Table S2. Results of differential gene expression analysis among tumor-associated macrophage subsets, related to Figure 3 [file mmc3.xlsx]

## Sheet: Readme
The following tables show differential expression results for TAM subclusters for a given subcluster vs. both other TAM subclusters. For example, TAM-1 differential expression results show genes differentially expressed in TAM-1s vs. TAM-2 and TAM-3s.

## Sheet: TAM1 - cite
	p_val	avg_log2FC	pct.1	pct.2	p_val_adj
cite_Iglambda	8.20632e-229	0.416071	1	0.999	1.06682e-226
cite-CD40	3.55431e-222	0.631471	1	0.958	4.62061e-220
cite-SIGLEC1	2.86555e-221	0.540973	1	0.978	3.72522e-219
cite-CD48	3.75144e-221	-1.03553	0.948	0.992	4.87687e-219
cite-HLA-DRA	5.03356e-221	0.615377	1	0.989	6.54362e-219
cite-IGKC	3.19654e-215	0.355995	1	1	4.1555e-213
cite-ITGAL	1.48055e-184	-0.450061	1	0.999	1.92471e-182
cite-ENTPD1	3.23803e-177	0.521525	1	0.984	4.20944e-175
cite-IGHM	2.781e-171	0.399262	1	0.947	3.6153e-169
cite-CD86	5.46102e-171	0.472416	1	0.941	7.09933e-169
cite-CD52	7.64746e-159	-0.358699	0.976	0.967	9.9417e-157
cite-FCGR3A	1.67311e-157	0.703557	1	0.924	2.17504e-155
cite-FCGR1A	3.29916e-157	0.396548	1	0.963	4.28891e-155
cite-CD45	1.33872e-149	-0.233775	1	0.999	1.74034e-147
cite-ICAM1	1.25776e-147	0.283687	1	1	1.63509e-145
cite-FCGR2A	5.67653e-145	0.32918	1	0.999	7.37948e-143
cite-CD163	1.56885e-144	0.497883	1	0.971	2.0395e-142
cite-CD2	1.43664e-141	-0.685626	0.991	0.982	1.86763e-139
cite-CD81	4.06163e-133	0.342034	1	0.994	5.28011e-131
cite-CD14	9.86931e-132	0.403018	1	0.973	1.28301e-129
cite-NECTIN2	1.19294e-129	0.276731	1	0.996	1.55082e-127
cite-CD36	2.57125e-115	-0.658774	0.868	0.899	3.34262e-113
cite-C5AR1	2.79126e-96	0.249024	1	0.999	3.62863e-94
cite-CLEC12A	1.22969e-95	-0.531421	0.998	0.993	1.59859e-93
cite-ITGB1	7.08794e-89	0.174374	1	0.999	9.21432e-87
cite-CD244	7.9565e-89	-0.341004	1	0.995	1.03434e-86
cite-ITGB2	4.4808e-87	-0.247428	1	0.999	5.82504e-85
cite-CD47	1.95625e-85	0.214765	1	0.989	2.54312e-83
cite-ITGA1	4.38872e-85	-0.438554	0.998	0.985	5.70533e-83
cite-IL3RA	2.26344e-83	0.337967	1	0.98	2.94248e-81
cite-CD4	1.75154e-77	0.231788	1	0.995	2.277e-75
cite-TNFRSF9	2.30417e-76	0.11548	1	0.994	2.99541e-74
cite-TIGIT	3.00058e-76	0.106071	1	0.999	3.90075e-74
cite-TFRC	3.15137e-73	0.323352	1	0.993	4.09678e-71
cite-CD274	3.33459e-69	0.206932	1	0.984	4.33497e-67
cite-HLA-A	6.32678e-66	0.150954	1	0.997	8.22481e-64
cite-CD1D	1.55766e-65	-0.27231	1	0.989	2.02495e-63
cite-BTLA	5.71821e-59	0.0929342	1	0.996	7.43367e-57
cite-CD38	1.79827e-55	-0.303429	1	0.999	2.33776e-53
cite-LAG3	1.93686e-53	0.0921911	1	0.996	2.51792e-51
cite-GGT1	2.1691e-50	0.200662	1	1	2.81983e-48
cite-HLA-E	6.10276e-47	0.116894	1	0.997	7.93359e-45
cite-IL4R	1.15211e-45	0.0807092	1	0.994	1.49774e-43
cite-ENG	6.46804e-44	0.113975	1	0.98	8.40845e-42
cite-CTLA4	3.81287e-41	0.0833101	1	0.982	4.95674e-39
cite-IL2RA	1.00011e-38	0.0935699	1	0.962	1.30014e-36
cite-NT5E	2.7783e-37	0.0805046	0.998	0.879	3.61179e-35
cite-FAS	8.26237e-36	-0.184799	1	1	1.07411e-33
cite-SLAMF6	1.79036e-34	0.0813266	1	0.987	2.32747e-32
cite-CD69	2.30536e-34	-0.248177	1	0.997	2.99696e-32
cite-CD83	1.12875e-32	0.0815459	1	0.997	1.46738e-30
cite-CD79B	5.23588e-32	0.0702897	1	0.989	6.80664e-30
cite-ITGA4	6.43378e-32	0.184236	1	0.992	8.36391e-30
cite-CXCR5	1.90779e-30	0.0738062	1	0.959	2.48013e-28
cite-LILRB1	2.7007e-28	0.0798615	1	0.996	3.51092e-26
cite-TNFRSF4	2.03848e-27	0.0627906	1	0.994	2.65003e-25
cite-CR2	5.82217e-27	0.0390112	0.967	0.655	7.56882e-25
cite-CD24	8.49858e-27	0.069263	1	0.975	1.10481e-24
cite-DPP4	9.32344e-27	0.0853513	1	0.992	1.21205e-24
cite-CR1	6.63895e-25	-0.460226	0.984	0.927	8.63063e-23
cite-KIR2DL1	8.82721e-24	0.058712	0.998	0.948	1.14754e-21
cite-IL7R	1.85282e-23	0.0703299	1	0.991	2.40866e-21
cite-TCRab	4.49801e-23	-0.138042	0.998	0.944	5.84741e-21
cite-FCER2	1.32727e-22	0.0627682	1	0.98	1.72546e-20
cite-CD19	4.11811e-22	0.0273521	0.995	0.871	5.35355e-20
cite-SIGLEC7	7.38177e-22	0.136568	1	0.977	9.5963e-20
cite-CD101	7.47178e-21	-0.194614	1	0.999	9.71331e-19
cite-CD7	2.57967e-20	-0.270885	0.912	0.802	3.35357e-18
cite-CD40LG	3.01845e-20	0.0543967	1	0.997	3.92399e-18
cite-CD45RA	8.99021e-20	-0.178097	0.995	0.958	1.16873e-17
cite-CD22	2.41808e-19	0.0141483	0.914	0.589	3.1435e-17
cite-ITGAM	1.37537e-18	-0.081909	1	0.993	1.78798e-16
cite-TNFRSF13C	8.05889e-18	0.0438254	0.989	0.83	1.04766e-15
cite-KLRD1	1.46854e-17	0.022427	1	0.931	1.9091e-15
cite-KIR3DL1	1.50932e-16	0.0364671	0.994	0.856	1.96212e-14
cite-CCR4	4.47187e-16	0.0285418	0.967	0.739	5.81344e-14
cite-ITGAX	1.28876e-15	0.104854	1	0.997	1.67538e-13
cite-ITGB7	4.70299e-15	-0.176992	1	0.994	6.11389e-13
cite-KIR2DL3	8.72801e-15	0.038126	1	0.982	1.13464e-12
cite-ADGRG1	2.0307e-14	0.0408286	0.991	0.881	2.63991e-12
cite-KLRK1	2.37554e-13	0.0486542	1	0.974	3.0882e-11
cite-CD44	1.19623e-12	0.0462914	1	0.999	1.5551e-10
cite-Vd2	1.72979e-12	0.0213232	0.98	0.828	2.24873e-10
cite-CD5	3.45353e-12	-0.295293	0.997	0.939	4.48959e-10
cite-CD33	5.97763e-12	-0.0825502	1	0.996	7.77092e-10
cite-ANPEP	6.70755e-12	-0.110671	1	0.986	8.71981e-10
cite-IGHD	9.75348e-12	0.0111384	0.898	0.602	1.26795e-09
cite-CLEC4C	7.02569e-11	0.0373743	1	0.975	9.1334e-09
cite-CXCR3	1.39151e-10	0.0398799	1	0.979	1.80896e-08
cite-CD3D	3.17271e-10	-0.247586	1	0.958	4.12453e-08
cite-KLRB1	1.24162e-09	0.038061	1	0.975	1.6141e-07
cite-LAMP1	1.42116e-09	0.00496732	1	0.994	1.84751e-07
cite-CD58	1.68027e-09	0.0474663	1	0.999	2.18435e-07
cite-CD45RO	4.32293e-09	-0.0307235	1	0.999	5.61981e-07
cite-MS4A1	5.29391e-09	0.0193292	0.986	0.825	6.88208e-07
cite-PECAM1	7.1696e-09	0.0884554	1	0.991	9.32048e-07
cite-TNFRSF13B	4.5251e-08	0.0224011	1	0.99	5.88263e-06
cite-CX3CR1	4.71341e-08	0.0343515	1	0.996	6.12744e-06
cite-GP1BB	5.8773e-08	0.0215183	0.981	0.823	7.64049e-06
cite-Va7.2	7.11805e-08	0.0127724	0.958	0.72	9.25346e-06
cite-SLAMF7	9.73637e-08	0.0252419	0.997	0.928	1.26573e-05
cite-CD28	1.71106e-07	0.0189068	1	0.961	2.22438e-05
cite-IFNGR1	1.81166e-07	0.0541211	1	0.996	2.35516e-05
cite-PDCD1	5.66091e-07	-0.00438643	1	1	7.35918e-05
cite-THBD	7.09973e-07	0.0549434	1	0.999	9.22964e-05
cite-CCR6	9.20455e-07	0.0135766	0.953	0.721	0.000119659
cite-ITGA2	2.21444e-06	0.0256304	0.997	0.943	0.000287878
cite-CD82	2.34505e-06	-0.128887	1	0.999	0.000304856
cite-ITGA2B	3.86472e-06	-0.262927	0.994	0.914	0.000502414
cite-CD99	4.23492e-06	0.00574609	0.954	0.742	0.00055054
cite-ITGAE	5.15977e-06	-0.277414	0.992	0.892	0.00067077
cite-ICOS	1.89431e-05	-0.157366	1	0.989	0.00246261
cite-CCR5	5.95386e-05	0.0260224	1	0.997	0.00774001
cite-SELP	0.00024048	-0.110745	0.961	0.785	0.0312624
cite-CD226	0.000301846	-0.0656925	1	0.99	0.03924
cite-IL2RB	0.000361063	0.0192821	1	0.941	0.0469382
cite-OLR1	0.000610778	-0.052278	1	0.955	0.0794012
cite-SELL	0.000835742	-0.100209	0.958	0.825	0.108646
cite-NCR1	0.00301717	0.000678395	1	0.984	0.392232
cite-TNFRSF14	0.0573253	0.0129002	1	0.992	1
cite-KLRG1	0.0962532	-0.0606089	1	0.977	1
cite-B3GAT1	0.100127	-0.0694197	1	0.967	1
cite-PVR	0.131179	-0.0254255	1	0.991	1
cite-NCAM1	0.206328	-0.0626043	0.992	0.904	1
cite-CD27	0.208121	-0.0319139	0.788	0.558	1
cite-MCAM	0.30614	-0.0441095	0.98	0.837	1
cite-FCER1A	0.396527	-0.0773476	0.997	0.931	1
cite-CD8A	0.567327	-0.0978074	0.815	0.594	1
cite-CD1C	0.611202	-0.204976	0.994	0.871	1
cite-ITGA6	0.738642	-0.0493157	0.997	0.983	1

## Sheet: TAM2 - cite
	p_val	avg_log2FC	pct.1	pct.2	p_val_adj
cite-PECAM1	3.62e-126	-0.294377	0.988	1	4.71e-124
cite-HLA-E	5.98e-91	-0.15429	0.996	1	7.77e-89
cite-CD86	5.88e-76	-0.297301	0.931	0.991	7.64e-74
cite-TIGIT	2.22e-58	-0.0881502	0.998	1	2.89e-56
cite-ENTPD1	8e-57	-0.282467	0.98	0.999	1.04e-54
cite-TCRab	1.7e-56	0.180463	0.956	0.964	2.2e-54
cite-CD5	2.05e-56	0.394204	0.964	0.946	2.67e-54
cite-C5AR1	3.46e-56	-0.182435	0.998	1	4.5e-54
cite-SIGLEC1	7.5e-56	-0.283341	0.975	0.996	9.75e-54
cite-CD52	2.35e-54	0.189484	0.961	0.981	3.05e-52
cite-CD2	2.54e-52	0.405604	0.976	0.994	3.31e-50
cite-CD163	1.22e-48	-0.267084	0.966	0.996	1.59e-46
cite-ITGAE	1.29e-47	0.395385	0.921	0.92	1.68e-45
cite-IFNGR1	2.22e-47	-0.125703	0.994	1	2.89e-45
cite-FCGR1A	7.63e-46	-0.217795	0.952	1	9.92e-44
cite-CD3D	7.1e-45	0.332768	0.969	0.971	9.23e-43
cite-PVR	6.3e-44	-0.154918	0.989	1	8.19e-42
cite-ICOS	8.85e-42	0.249342	0.99	0.995	1.15e-39
cite-CD7	6.68e-38	0.306868	0.834	0.834	8.68e-36
cite-CD69	1.08e-36	0.233938	0.997	1	1.41e-34
cite-CD83	4.31e-34	-0.0835112	0.996	1	5.61e-32
cite-IL4R	8.59e-34	-0.0633277	0.992	1	1.12e-31
cite-FCGR3A	3.25e-33	-0.351919	0.925	0.972	4.23e-31
cite-ICAM1	5.87e-33	-0.127968	1	1	7.63e-31
cite-CD24	8.55e-33	-0.0799576	0.968	1	1.11e-30
cite-IGKC	3.72e-32	-0.112637	1	1	4.84e-30
cite-HLA-DRA	1.71e-31	-0.239505	0.987	0.998	2.22e-29
cite_Iglambda	5.65e-31	-0.123674	0.998	1	7.35e-29
cite-ITGB7	7.66e-31	0.230911	0.994	0.998	9.95e-29
cite-CD33	4.6e-30	-0.142318	0.994	1	5.98e-28
cite-ITGAL	9.99e-29	0.158784	0.998	1	1.3e-26
cite-CTLA4	1.05e-28	-0.0684624	0.976	1	1.36e-26
cite-CD14	4.71e-28	-0.185734	0.965	1	6.12e-26
cite-SELP	4.93e-28	-0.141996	0.745	0.948	6.4e-26
cite-TFRC	5.85e-28	-0.177535	0.991	1	7.61e-26
cite-FCER2	6.81e-26	-0.0629621	0.975	0.999	8.85e-24
cite-CD40	1.21e-25	-0.231162	0.97	0.97	1.57e-23
cite-CD226	7.59e-24	0.120713	0.989	0.998	9.87e-22
cite-CR1	7.17e-21	-0.257641	0.908	0.987	9.33e-19
cite-TNFRSF14	9.43e-20	-0.0537684	0.99	1	1.23e-17
cite-IGHM	5.71e-19	-0.124099	0.959	0.967	7.43e-17
cite-CD48	1.48e-18	0.071953	0.99	0.967	1.93e-16
cite-KLRB1	2.08e-18	-0.0534085	0.97	0.997	2.71e-16
cite-CXCR3	4.25e-18	-0.0553025	0.975	0.998	5.53e-16
cite-KIR2DL1	5.14e-18	-0.0461151	0.946	0.984	6.69e-16
cite-LAG3	2.64e-17	-0.0476351	0.995	1	3.43e-15
cite-KIR2DL3	2.98e-17	-0.0408079	0.979	0.998	3.88e-15
cite-CCR5	1.67e-16	0.0613339	0.997	1	2.17e-14
cite-ITGAM	2.29e-16	-0.145069	0.991	1	2.97e-14
cite-FAS	2.73e-16	-0.121169	1	1	3.55e-14
cite-LILRB1	9.78e-16	-0.053689	0.994	1	1.27e-13
cite-HLA-A	2.01e-15	-0.0701089	0.996	1	2.61e-13
cite-CD40LG	6.39e-15	-0.0448221	0.997	1	8.31e-13
cite-KIR3DL1	7.39e-15	-0.0322417	0.845	0.958	9.61e-13
cite-BTLA	8.65e-15	-0.0416184	0.995	1	1.12e-12
cite-OLR1	3.72e-14	-0.0757913	0.946	0.994	4.83e-12
cite-B3GAT1	1.01e-13	0.113084	0.972	0.982	1.32e-11
cite-CLEC4C	3.26e-13	-0.0410296	0.972	0.995	4.23e-11
cite-TNFRSF4	6.24e-13	-0.0383433	0.992	1	8.12e-11
cite-IL7R	7.18e-13	-0.0407234	0.989	0.999	9.33e-11
cite-IL2RA	1.78e-12	-0.0454109	0.955	0.994	2.31e-10
cite-KLRK1	1.79e-12	-0.0452092	0.969	0.996	2.33e-10
cite-GGT1	2.73e-12	-0.0765331	1	1	3.54e-10
cite-CXCR5	3.24e-12	-0.0433745	0.955	0.99	4.22e-10
cite-ADGRG1	4.62e-12	-0.0340582	0.875	0.959	6.01e-10
cite-CD44	2.77e-11	0.0786844	0.998	1	3.6e-09
cite-CD4	1.08e-10	-0.0731957	0.994	1	1.4e-08
cite-IL3RA	1.42e-10	-0.114863	0.978	0.996	1.85e-08
cite-TNFRSF9	1.43e-10	-0.0385196	0.993	1	1.86e-08
cite-TNFRSF13C	2.75e-10	-0.0319571	0.829	0.933	3.57e-08
cite-CD79B	5.49e-10	-0.0316513	0.986	0.999	7.14e-08
cite-CD45	9.77e-10	0.0349481	0.998	1	1.27e-07
cite-IGHD	1.21e-09	-0.0137068	0.605	0.789	1.57e-07
cite-CD19	2.13e-09	-0.0011873	0.865	0.959	2.77e-07
cite-CD82	3.97e-09	0.158199	0.999	1	5.16e-07
cite-DPP4	4.18e-09	-0.0312873	0.99	1	5.43e-07
cite-NCAM1	6.21e-09	-0.0649719	0.891	0.977	8.08e-07
cite-CD274	8e-09	-0.038133	0.983	0.995	1.04e-06
cite-CD99	1.2e-08	-0.0223003	0.738	0.884	1.57e-06
cite-ENG	1.76e-08	-0.0372132	0.978	0.996	2.28e-06
cite-Va7.2	1.96e-08	-0.0161518	0.711	0.883	2.55e-06
cite-CD47	2.77e-08	-0.0539209	0.985	1	3.59e-06
cite-CD58	6.32e-08	-0.0456554	0.998	1	8.22e-06
cite-Vd2	3.06e-07	-0.0116651	0.825	0.929	3.97e-05
cite-ITGA2B	5.88e-07	-0.0044416	0.903	0.98	7.64e-05
cite-GP1BB	1.76e-06	-0.0175512	0.821	0.927	0.00022849
cite-CR2	2.31e-06	-0.0125365	0.677	0.828	0.00030089
cite-FCGR2A	2.71e-06	-0.0071364	0.999	1	0.0003526
cite-CD101	1.33e-05	-0.0615509	0.999	1	0.0017258
cite-MS4A1	1.66e-05	-0.0126828	0.828	0.924	0.00215974
cite-NECTIN2	1.69e-05	-0.0388445	0.995	1	0.00219349
cite-CD45RA	1.71e-05	-0.0123968	0.947	0.995	0.00222296
cite-TNFRSF13B	2e-05	-0.0156445	0.988	0.999	0.00260574
cite-KLRD1	4.91e-05	0.0135195	0.933	0.973	0.00637713
cite-ANPEP	6.52e-05	0.0785923	0.981	1	0.00847061
cite-SLAMF7	6.62e-05	-0.012983	0.927	0.974	0.00860402
cite-ITGB1	0.00012348	-0.0411321	0.999	1	0.0160529
cite-CD22	0.00015379	0.0054876	0.624	0.755	0.0199931
cite-CD8A	0.00027469	0.109025	0.62	0.704	0.0357093
cite-CD38	0.00035522	0.135443	0.998	1	0.0461781
cite-SIGLEC7	0.00042063	-0.0566506	0.972	0.998	0.0546813
cite-CD27	0.0004831	0.0470289	0.602	0.652	0.0628036
cite-CD81	0.00071556	-0.0139616	0.994	0.999	0.0930222
cite-CD45RO	0.00265008	0.00845918	0.999	1	0.34451
cite-SELL	0.00380907	0.00699564	0.815	0.923	0.495179
cite-CD1C	0.00409624	0.251509	0.88	0.938	0.532511
cite-LAMP1	0.00462014	-0.0144159	0.993	1	0.600618
cite-PDCD1	0.00563531	0.0602235	1	1	0.732591
cite-CD36	0.0118554	0.0120179	0.87	0.915	1
cite-CD1D	0.0150001	-0.0561673	0.985	1	1
cite-CX3CR1	0.0220674	-0.0115648	0.994	1	1
cite-CCR4	0.0232277	-0.0006987	0.76	0.859	1
cite-ITGAX	0.0254746	-0.032392	0.997	1	1
cite-FCER1A	0.0256539	0.0619189	0.921	0.986	1
cite-MCAM	0.0261316	0.0711906	0.852	0.911	1
cite-CCR6	0.0299525	-0.0023278	0.734	0.854	1
cite-CLEC12A	0.0313048	-0.123713	0.991	0.999	1
cite-ITGB2	0.0441466	-0.0642656	0.998	1	1
cite-KLRG1	0.062483	0.0705383	0.975	0.995	1
cite-ITGA2	0.0727836	-0.0058042	0.938	0.984	1
cite-ITGA6	0.0868588	0.033577	0.978	0.998	1
cite-SLAMF6	0.0950015	0.0647029	0.986	0.997	1
cite-THBD	0.122785	0.00457886	0.998	1	1
cite-CD28	0.513813	0.0207427	0.96	0.987	1
cite-ITGA4	0.549178	-0.0113689	0.99	0.999	1
cite-IL2RB	0.569142	-0.0020365	0.936	0.986	1
cite-NT5E	0.722176	0.0367112	0.895	0.935	1
cite-NCR1	0.796581	0.0239228	0.983	0.996	1
cite-ITGA1	0.832937	-0.10338	0.981	0.999	1
cite-CD244	0.913343	-0.0377424	0.994	1	1

## Sheet: TAM3 - cite
	p_val	avg_log2FC	pct.1	pct.2	p_val_adj
cite-CLEC12A	1.71222e-179	0.81252	1	0.994	2.22588e-177
cite-CD48	6.33064e-164	0.963066	1	0.976	8.22983e-162
cite-ITGB2	1.20855e-162	0.436453	1	0.999	1.57111e-160
cite-FAS	2.1421e-155	0.449893	1	1	2.78474e-153
cite-CD81	3.74364e-146	-0.603697	0.997	0.996	4.86673e-144
cite-CR1	4.54289e-143	0.923267	0.992	0.934	5.90575e-141
cite-PECAM1	2.47645e-141	0.376514	1	0.992	3.21939e-139
cite-FCGR2A	2.52823e-141	-0.591743	1	0.999	3.28669e-139
cite-CD40	5.23029e-139	-0.73637	0.915	0.98	6.79938e-137
cite-CD244	3.27566e-136	0.502153	1	0.996	4.25836e-134
cite-CD36	1.21315e-135	0.744803	1	0.87	1.5771e-133
cite-ITGA1	6.13347e-132	0.697292	1	0.987	7.97351e-130
cite-CD1D	7.66895e-132	0.452843	1	0.99	9.96963e-130
cite_Iglambda	3.12941e-129	-0.499623	1	0.999	4.06824e-127
cite-NECTIN2	3.06846e-128	-0.405016	1	0.997	3.989e-126
cite-CD33	4.59163e-127	0.357581	1	0.996	5.96912e-125
cite-CD45	4.22871e-126	0.263278	1	0.999	5.49732e-124
cite-HLA-DRA	1.21377e-120	-0.673259	0.994	0.991	1.5779e-118
cite-IGKC	1.18588e-113	-0.398544	1	1	1.54164e-111
cite-IGHM	5.18157e-111	-0.462381	0.907	0.973	6.73604e-109
cite-ITGAM	1.74158e-107	0.361127	1	0.994	2.26405e-105
cite-PVR	1.20932e-95	0.303838	1	0.993	1.57212e-93
cite-ITGAL	3.88881e-95	0.323298	1	0.999	5.05545e-93
cite-ITGB1	1.5058e-84	-0.206936	1	0.999	1.95754e-82
cite-SELP	2.823e-84	0.392428	0.924	0.819	3.6699e-82
cite-SIGLEC1	2.94964e-71	-0.39574	0.989	0.983	3.83453e-69
cite-CD44	4.33492e-71	-0.228029	1	0.999	5.6354e-69
cite-CD101	1.62714e-68	0.369397	1	0.999	2.11529e-66
cite-SLAMF6	8.2356e-68	-0.260526	0.992	0.991	1.07063e-65
cite-CD45RA	1.82849e-65	0.270047	0.994	0.964	2.37703e-63
cite-FCGR3A	8.00852e-63	-0.599271	0.921	0.951	1.04111e-60
cite-CD47	2.64268e-62	-0.253249	1	0.99	3.43548e-60
cite-CCR5	9.45465e-59	-0.15871	1	0.998	1.2291e-56
cite-ICAM1	9.55184e-56	-0.2253	1	1	1.24174e-53
cite-NT5E	9.77706e-53	-0.20151	0.822	0.93	1.27102e-50
cite-CD14	1.38726e-52	-0.330401	1	0.977	1.80343e-50
cite-IL3RA	3.97888e-52	-0.357211	0.989	0.986	5.17254e-50
cite-CD38	7.1797e-48	0.18515	1	0.999	9.33361e-46
cite-CD4	4.21249e-46	-0.244108	1	0.996	5.47623e-44
cite-TNFRSF9	2.09349e-45	-0.11101	1	0.995	2.72154e-43
cite-ITGAE	6.57551e-45	-0.33478	0.791	0.945	8.54817e-43
cite-CD274	7.182e-44	-0.272077	0.986	0.989	9.3366e-42
cite-ITGA4	8.13081e-43	-0.286875	0.997	0.994	1.05701e-40
cite-FCGR1A	9.9287e-43	-0.248875	1	0.968	1.29073e-40
cite-ENTPD1	1.71651e-41	-0.357025	0.997	0.987	2.23146e-39
cite-IFNGR1	9.32668e-40	0.144687	1	0.996	1.21247e-37
cite-ICOS	2.78113e-39	-0.232808	0.986	0.994	3.61546e-37
cite-CD5	4.31037e-38	-0.30323	0.853	0.975	5.60349e-36
cite-ITGA2B	8.04171e-36	0.362044	0.955	0.934	1.04542e-33
cite-CD52	1.16134e-33	0.164394	0.989	0.966	1.50975e-31
cite-CD163	9.88318e-32	-0.342586	0.989	0.978	1.28481e-29
cite-CD3D	1.00668e-29	-0.255219	0.918	0.98	1.30869e-27
cite-CD2	2.3171e-26	0.193076	1	0.981	3.01223e-24
cite-HLA-A	2.3671e-25	-0.108613	1	0.997	3.07723e-23
cite-TNFRSF14	1.40459e-23	0.0782462	1	0.994	1.82596e-21
cite-PDCD1	2.70811e-23	-0.106879	1	1	3.52054e-21
cite-HLA-E	3.13151e-22	0.10215	1	0.997	4.07096e-20
cite-ENG	1.72958e-21	-0.111056	0.989	0.986	2.24845e-19
cite-BTLA	2.79535e-21	-0.0680019	1	0.997	3.63396e-19
cite-NCAM1	3.18252e-21	0.204872	0.949	0.925	4.13728e-19
cite-CD86	6.088e-21	-0.22731	0.975	0.955	7.9144e-19
cite-TCRab	1.49346e-20	-0.12782	0.901	0.971	1.94149e-18
cite-CD226	3.14592e-20	-0.126062	0.994	0.993	4.08969e-18
cite-GGT1	3.58605e-19	-0.181316	1	1	4.66186e-17
cite-B3GAT1	6.75307e-16	-0.105435	0.949	0.982	8.77899e-14
cite-SELL	7.65696e-16	0.133573	0.862	0.864	9.95404e-14
cite-LAG3	5.42067e-14	-0.0553292	1	0.997	7.04687e-12
cite-TFRC	7.68499e-14	-0.195794	1	0.994	9.99049e-12
cite-SIGLEC7	1.42194e-12	-0.110796	0.994	0.982	1.84852e-10
cite-CCR4	3.47601e-12	-0.0429143	0.664	0.83	4.51881e-10
cite-CR2	6.48379e-12	-0.0370901	0.579	0.776	8.42892e-10
cite-ITGAX	7.6264e-12	-0.105317	1	0.998	9.91433e-10
cite-IL2RA	7.79284e-11	-0.061788	0.983	0.971	1.01307e-08
cite-CD27	3.03342e-10	-0.0384901	0.407	0.665	3.94345e-08
cite-CD79B	9.23575e-10	-0.0505588	0.997	0.991	1.20065e-07
cite-CD7	1.26117e-09	-0.167843	0.692	0.86	1.63952e-07
cite-OLR1	1.44177e-09	0.209025	0.983	0.965	1.8743e-07
cite-ITGB7	1.90198e-09	-0.164939	0.994	0.996	2.47258e-07
cite-CD22	2.36783e-09	-0.0320199	0.469	0.722	3.07818e-07
cite-CD28	2.49233e-08	-0.0683075	0.963	0.974	3.24003e-06
cite-DPP4	1.53653e-07	-0.0754926	1	0.994	1.99749e-05
cite-KLRD1	5.04885e-07	-0.0601552	0.924	0.956	6.56351e-05
cite-CXCR5	2.5164e-06	-0.0340161	0.972	0.971	0.000327132
cite-CD1C	5.94419e-06	-0.161517	0.839	0.919	0.000772744
cite-KLRB1	1.16268e-05	0.0399433	0.992	0.98	0.00151148
cite-MCAM	1.81454e-05	-0.0651063	0.788	0.895	0.00235891
cite-C5AR1	1.92912e-05	-0.0559438	1	0.999	0.00250786
cite-CD8A	2.277e-05	-0.0538294	0.506	0.686	0.0029601
cite-FCER1A	4.51516e-05	0.00274395	0.966	0.947	0.00586971
cite-THBD	5.55307e-05	-0.0951581	1	0.999	0.007219
cite-CXCR3	0.000117173	0.0406298	0.994	0.983	0.0152325
cite-CD19	0.000137344	-0.040126	0.893	0.909	0.0178548
cite-CX3CR1	0.000273376	-0.0316039	1	0.996	0.0355389
cite-IL2RB	0.00027855	-0.0259292	0.96	0.958	0.0362115
cite-LAMP1	0.000281241	0.0189474	1	0.995	0.0365613
cite-TNFRSF4	0.000283215	-0.0260592	1	0.995	0.036818
cite-ITGA2	0.000647307	-0.028768	0.96	0.958	0.0841499
cite-NCR1	0.000916444	-0.0456434	0.989	0.989	0.119138
cite-CD45RO	0.00151383	0.0308694	1	0.999	0.196798
cite-CCR6	0.0018343	-0.0165421	0.675	0.809	0.238459
cite-ANPEP	0.0022388	0.0214895	1	0.988	0.291044
cite-CD24	0.00306736	0.0407555	1	0.979	0.398757
cite-ITGA6	0.0061704	0.0128224	1	0.984	0.802152
cite-LILRB1	0.0064716	-0.0242331	1	0.996	0.841308
cite-IL7R	0.00975694	-0.0334954	0.997	0.993	1
cite-FCER2	0.0273905	0.0196462	0.997	0.983	1
cite-CD82	0.0306258	-0.0992867	1	0.999	1
cite-CD69	0.0372172	-0.0633548	1	0.998	1
cite-CD99	0.0395088	0.0321691	0.757	0.812	1
cite-TNFRSF13C	0.0403847	-0.00831849	0.833	0.883	1
cite-KIR2DL3	0.0585965	0.0168189	0.994	0.986	1
cite-CLEC4C	0.0660886	0.0183768	0.986	0.981	1
cite-CD83	0.0675054	0.0283828	1	0.997	1
cite-Vd2	0.0781038	-0.0111537	0.839	0.878	1
cite-CTLA4	0.133845	-0.00210431	1	0.984	1
cite-MS4A1	0.172706	-0.00618992	0.814	0.882	1
cite-SLAMF7	0.242725	-0.0147663	0.932	0.951	1
cite-IL4R	0.28653	-0.00757017	1	0.995	1
cite-Va7.2	0.331823	0.0102646	0.749	0.795	1
cite-TNFRSF13B	0.334687	-0.0054353	0.997	0.992	1
cite-TIGIT	0.3414	-0.00128923	1	0.999	1
cite-CD40LG	0.423796	-0.000867	1	0.998	1
cite-KIR2DL1	0.501545	-0.00517809	0.958	0.964	1
cite-KLRK1	0.599703	0.00873365	0.989	0.98	1
cite-KLRG1	0.634495	-0.0384588	0.986	0.983	1
cite-KIR3DL1	0.715447	0.00359087	0.893	0.896	1
cite-GP1BB	0.835672	-0.000547799	0.831	0.875	1
cite-IGHD	0.876114	0.00825952	0.593	0.705	1
cite-CD58	0.922379	0.011387	1	0.999	1
cite-ADGRG1	0.956328	0.000218869	0.901	0.914	1

## Sheet: TAM1 - RNA
	p_val	avg_log2FC	pct.1	pct.2	p_val_adj
RNASE1	5.72304e-212	2.35214	0.951	0.326	1.26388e-207
SELENOP	3.21756e-197	1.68689	0.724	0.1	7.10565e-193
IFI27	1.2564e-165	2.1739	0.724	0.15	2.77462e-161
F13A1	4.10826e-165	1.6283	0.915	0.364	9.07269e-161
IGFBP4	1.09066e-158	0.996386	0.641	0.099	2.40862e-154
C1QB	1.43684e-157	1.65212	0.997	0.551	3.17311e-153
FCGR2A	6.35505e-145	1.34414	0.978	0.735	1.40345e-140
STAB1	1.69425e-144	1.25806	0.904	0.414	3.74159e-140
PLTP	7.75407e-144	1.60951	0.812	0.27	1.71241e-139
C1QA	6.17471e-142	1.50484	0.994	0.567	1.36362e-137
CTSB	1.03977e-133	1.17851	1	0.931	2.29622e-129
FOLR2	1.58304e-128	1.11717	0.71	0.192	3.49599e-124
LILRB5	6.44625e-125	0.724085	0.507	0.067	1.42359e-120
RPL11	6.87799e-125	-0.851026	0.995	0.996	1.51893e-120
CCL13	1.56596e-122	1.06733	0.479	0.057	3.45827e-118
C1QC	1.72168e-119	1.38726	0.992	0.545	3.80216e-115
GSN	2.8521e-119	1.1428	0.961	0.633	6.29858e-115
TMEM176B	1.30332e-118	1.12556	0.735	0.229	2.87825e-114
TMEM176A	4.16937e-118	1.00587	0.683	0.192	9.20763e-114
VCAN	7.36155e-117	-1.9097	0.115	0.651	1.62572e-112
A2M	9.59047e-116	0.875498	0.637	0.161	2.11796e-111
YWHAH	5.01353e-113	1.07968	0.942	0.59	1.10719e-108
SLC40A1	9.13779e-113	1.2609	0.575	0.125	2.01799e-108
CALM1	1.07247e-112	0.836255	0.998	0.916	2.36845e-108
C2	5.06462e-112	0.860872	0.743	0.244	1.11847e-107
SLCO2B1	9.11566e-112	0.9633	0.785	0.307	2.0131e-107
APOE	1.71767e-110	1.2074	0.848	0.335	3.79329e-106
CD52	1.62256e-108	-1.3586	0.127	0.647	3.58326e-104
CTSZ	5.08744e-107	0.994617	0.992	0.849	1.12351e-102
PLD3	6.83087e-107	1.05873	0.906	0.562	1.50853e-102
MRC1	7.30235e-107	1.20658	0.967	0.617	1.61265e-102
ARHGAP18	1.20633e-105	0.950711	0.901	0.524	2.66407e-101
S100A8	3.19241e-105	-4.21911	0.16	0.634	7.05012e-101
SDC3	9.36829e-105	0.695327	0.56	0.129	2.06889e-100
SLC16A10	8.97096e-104	1.00424	0.761	0.28	1.98115e-99
PTMS	3.05218e-103	0.895898	0.859	0.403	6.74044e-99
RPL35A	3.74215e-103	-0.778441	0.97	0.988	8.26416e-99
EIF1	8.71878e-103	-0.845055	0.998	0.999	1.92545e-98
LGMN	4.06871e-102	0.933084	0.719	0.256	8.98535e-98
RPL18A	4.18048e-102	-0.740731	0.997	0.996	9.23217e-98
TMSB4X	4.48702e-102	0.670802	1	0.996	9.90915e-98
MSR1	2.43624e-101	0.857049	0.754	0.292	5.3802e-97
APOC1	2.6003e-101	1.21012	0.848	0.382	5.74251e-97
RPL6	4.77811e-101	-0.835601	0.942	0.989	1.0552e-96
FTL	4.25086e-100	0.988978	1	1	9.38759e-96
FCGR3A	4.53369e-100	0.994123	0.887	0.473	1.00122e-95
RBPJ	7.07757e-99	1.02169	0.841	0.508	1.56301e-94
SERF2	1.69792e-98	0.614386	0.998	0.99	3.74968e-94
CD209	4.26735e-98	0.55495	0.425	0.061	9.42403e-94
DAB2	1.61409e-97	0.832196	0.786	0.335	3.56455e-93
PMP22	2.22185e-97	0.888256	0.904	0.448	4.90673e-93
RPL30	2.75825e-97	-0.693977	0.994	0.994	6.09132e-93
RPS7	1.69864e-96	-0.711554	0.987	0.994	3.75128e-92
TMIGD3	7.02885e-96	0.830144	0.786	0.325	1.55225e-91
ERRFI1	1.72497e-94	1.03855	0.673	0.231	3.80942e-90
RPL8	2.34237e-94	-0.665681	0.998	0.995	5.17289e-90
SERPING1	1.12209e-93	0.851017	0.637	0.198	2.47803e-89
RPL18	7.02239e-93	-0.701285	0.984	0.997	1.55082e-88
TYMP	9.93025e-93	1.02175	0.962	0.803	2.193e-88
RPL34	1.12553e-92	-0.77793	0.989	0.993	2.48562e-88
RPS27A	8.58096e-92	-0.680425	0.986	0.995	1.89502e-87
EEF2	3.6483e-91	-0.898185	0.818	0.948	8.0569e-87
COLEC12	1.46663e-90	0.624763	0.534	0.132	3.2389e-86
RPS4X	5.87574e-90	-0.806511	0.991	0.994	1.2976e-85
RPL13	8.31039e-90	-0.621343	1	0.999	1.83527e-85
TMSB10	8.48866e-90	0.631023	1	0.996	1.87463e-85
RPS3	2.87165e-89	-0.728978	0.991	0.994	6.34176e-85
GPX3	5.21708e-89	0.641199	0.531	0.134	1.15214e-84
FCN1	1.44263e-88	-1.55148	0.006	0.454	3.1859e-84
CTSC	1.50163e-88	0.958507	0.928	0.606	3.31621e-84
RPL26	5.72828e-88	-0.683502	0.995	0.991	1.26503e-83
LINC02345	8.53233e-88	0.564338	0.429	0.076	1.88428e-83
TFRC	2.39448e-86	1.20517	0.765	0.382	5.28797e-82
RPS24	5.0626e-86	-0.603259	0.994	0.997	1.11802e-81
RPL29	6.86639e-85	-0.655648	0.983	0.992	1.51637e-80
RPL5	1.49503e-84	-0.825115	0.851	0.953	3.30163e-80
AIF1	8.16052e-84	0.738199	0.989	0.881	1.80217e-79
AP2A2	1.67331e-83	0.657427	0.65	0.236	3.69533e-79
SLC12A5	6.13641e-83	0.584232	0.553	0.154	1.35517e-78
FAU	8.54634e-83	-0.559361	0.997	0.995	1.88737e-78
IGSF21	1.77969e-82	0.524884	0.413	0.074	3.93026e-78
RPS8	4.50176e-82	-0.649128	0.995	0.998	9.94169e-78
RPL28	1.40031e-81	-0.539379	1	0.999	3.09245e-77
CD81	1.07637e-80	0.77184	0.972	0.708	2.37706e-76
RPS2	1.40544e-80	-0.644301	0.994	0.996	3.10377e-76
ACE	1.63999e-79	0.531913	0.482	0.117	3.62175e-75
RPL7A	3.44201e-79	-0.643252	0.991	0.994	7.60133e-75
CD74	9.84613e-79	0.871423	1	0.974	2.17442e-74
EEF1A1	5.61307e-78	-0.676441	1	0.999	1.23959e-73
TSPAN15	7.52577e-78	0.608103	0.52	0.146	1.66199e-73
RPS23	9.68122e-78	-0.636064	0.998	0.995	2.138e-73
RPL32	1.21644e-76	-0.586538	0.997	0.996	2.68638e-72
RPL19	1.94783e-76	-0.574912	1	0.996	4.30158e-72
CAPZB	6.28652e-76	0.687142	0.929	0.774	1.38832e-71
ZNF331	3.49067e-75	0.892959	0.87	0.537	7.70879e-71
NBL1	4.62669e-75	0.481835	0.342	0.05	1.02176e-70
PPIC	8.84793e-75	0.440179	0.352	0.055	1.95398e-70
C1orf54	2.94503e-74	0.563329	0.473	0.124	6.5038e-70
RPS15A	3.09162e-73	-0.586034	0.998	0.993	6.82753e-69
RPL10	4.01148e-72	-0.608737	1	0.999	8.85896e-68
RPS15	4.36003e-72	-0.504847	0.997	0.997	9.62868e-68
CD4	5.23522e-72	0.680268	0.765	0.391	1.15615e-67
MMP19	3.28332e-71	0.96638	0.758	0.359	7.25088e-67
PLA2G7	4.36456e-71	0.587846	0.487	0.135	9.63869e-67
MARCKS	6.61326e-71	0.697872	0.747	0.352	1.46047e-66
RPL17	1.35951e-70	-0.605433	0.956	0.988	3.00235e-66
RPL14	3.12536e-69	-0.623035	0.969	0.991	6.90205e-65
GAL3ST4	1.88737e-68	0.516037	0.421	0.102	4.16807e-64
ECM1	2.14293e-68	0.479242	0.444	0.112	4.73246e-64
MAF	1.68794e-67	0.514895	0.542	0.177	3.72764e-63
RPS28	1.77369e-67	-0.503921	0.998	0.996	3.91701e-63
RACK1	2.63987e-67	-0.612235	0.958	0.989	5.82988e-63
RPS27	1.34841e-66	-0.551831	0.995	0.996	2.97783e-62
RHOB	8.2945e-66	0.902367	0.733	0.389	1.83176e-61
RPL3	4.67767e-65	-0.630088	0.976	0.993	1.03302e-60
SIGLEC1	6.37093e-65	0.488069	0.471	0.137	1.40696e-60
RPL10A	8.94624e-65	-0.6515	0.882	0.96	1.97569e-60
RPS9	2.0638e-64	-0.517505	1	0.995	4.55769e-60
SPRED1	3.01837e-64	0.510721	0.487	0.151	6.66576e-60
RPL39	3.55567e-64	-0.515164	0.997	0.991	7.85235e-60
RPS3A	5.29991e-64	-0.590242	0.984	0.992	1.17043e-59
RGS1	6.4934e-64	0.780903	0.801	0.411	1.434e-59
NRP2	8.81435e-64	0.513489	0.553	0.193	1.94656e-59
RPS13	2.28772e-63	-0.560876	1	0.997	5.05221e-59
LGALS1	4.11458e-63	0.637896	0.994	0.94	9.08663e-59
GLUL	5.22983e-63	0.754166	0.984	0.831	1.15496e-58
CD55	6.24385e-63	-1.00765	0.254	0.608	1.37889e-58
IL2RA	1.35804e-62	0.620506	0.559	0.198	2.99911e-58
NACA	3.38296e-62	-0.601858	0.95	0.982	7.47094e-58
RAB31	3.55729e-62	0.692304	0.937	0.727	7.85591e-58
PLXND1	9.63252e-62	0.532299	0.543	0.202	2.12725e-57
TTYH3	1.69853e-61	0.523878	0.65	0.289	3.75103e-57
RPL37	7.83598e-61	-0.525806	0.995	0.996	1.7305e-56
VMO1	8.37636e-61	0.570719	0.411	0.11	1.84984e-56
RPS18	1.28704e-60	-0.533247	0.997	0.995	2.8423e-56
MMP14	1.10603e-59	0.537482	0.545	0.203	2.44256e-55
AP1B1	2.21152e-59	0.604219	0.691	0.371	4.88393e-55
ITGB5	4.23687e-59	0.405276	0.377	0.091	9.3567e-55
LMNA	9.08428e-59	0.717046	0.885	0.582	2.00617e-54
SNX6	1.28541e-58	0.615727	0.75	0.428	2.83869e-54
CHMP1B	6.1328e-58	0.877125	0.738	0.425	1.35437e-53
TIMP1	2.79626e-57	-1.92481	0.681	0.859	6.17526e-53
MMP9	3.95113e-57	0.755709	0.518	0.192	8.72568e-53
CCND1	5.94525e-57	0.344787	0.297	0.052	1.31295e-52
ID3	7.5177e-57	0.768298	0.542	0.21	1.66021e-52
CFP	1.07383e-56	-0.730298	0.033	0.362	2.37145e-52
AP2S1	1.7768e-56	0.581971	0.95	0.787	3.92388e-52
TKT	2.2052e-56	-0.902376	0.476	0.723	4.86997e-52
TREM2	2.80134e-56	0.690272	0.736	0.369	6.18647e-52
CD163L1	1.29778e-55	0.32986	0.267	0.04	2.86601e-51
TCN2	1.97001e-55	0.592848	0.631	0.309	4.35057e-51
GNG10	2.13603e-55	0.592619	0.757	0.444	4.7172e-51
ACP5	2.54397e-55	0.631999	0.777	0.427	5.6181e-51
GADD45G	2.61723e-55	0.673396	0.589	0.258	5.77988e-51
ANXA2	1.56902e-54	0.536671	0.994	0.882	3.46502e-50
CAPG	1.96313e-54	0.564739	0.986	0.837	4.33538e-50
OLFML3	2.18728e-54	0.392908	0.268	0.043	4.83039e-50
ANKH	3.04511e-54	0.521365	0.485	0.177	6.72482e-50
S100A9	4.31684e-54	-3.10266	0.669	0.763	9.53331e-50
GNAS	4.49339e-54	0.528751	0.978	0.863	9.92321e-50
RAB3IL1	5.46286e-54	0.338989	0.301	0.059	1.20642e-49
RPS6	5.54972e-54	-0.527052	0.986	0.994	1.2256e-49
FRMD4A	6.26312e-54	0.395153	0.38	0.103	1.38315e-49
TGFBI	1.26926e-53	0.608291	0.89	0.592	2.80303e-49
C5AR2	1.66361e-53	0.512583	0.444	0.143	3.67392e-49
MS4A4A	2.46617e-53	0.694263	0.802	0.495	5.44628e-49
RBP1	4.31663e-53	0.334215	0.261	0.042	9.53285e-49
S100A12	4.50575e-53	-1.62695	0.003	0.301	9.95049e-49
SLC25A19	7.68149e-53	0.57624	0.568	0.242	1.69638e-48
TPM1	2.00605e-52	0.620237	0.537	0.22	4.43017e-48
SELENOW	2.2435e-52	0.574024	0.801	0.537	4.95455e-48
FCGBP	3.3643e-52	1.05363	0.32	0.072	7.42972e-48
ATP5F1E	3.992e-52	0.428719	0.998	0.993	8.81594e-48
ITM2B	6.58035e-52	0.681765	0.972	0.938	1.4532e-47
GPR183	8.0247e-52	0.630081	0.846	0.509	1.77218e-47
RPL36A	1.15693e-51	-0.549349	0.954	0.979	2.55496e-47
IL1R2	3.62537e-51	-1.32363	0.078	0.394	8.00627e-47
RPS19	3.87222e-51	-0.475139	0.997	0.996	8.55142e-47
NPC2	1.82646e-50	0.557918	0.98	0.873	4.03355e-46
MS4A6A	2.26237e-50	0.631507	0.936	0.711	4.99622e-46
RPS14	2.71031e-50	-0.472236	0.994	0.992	5.98544e-46
RPL4	4.56319e-50	-0.573641	0.856	0.951	1.00773e-45
CD48	5.52468e-50	-0.56223	0.049	0.355	1.22007e-45
FMNL2	5.8969e-50	0.378083	0.452	0.152	1.30227e-45
LYZ	6.00466e-50	-1.93745	0.857	0.84	1.32607e-45
CXCL2	6.6715e-50	0.644981	0.904	0.619	1.47333e-45
MYL6	1.01482e-49	0.453476	1	0.991	2.24112e-45
PEBP1	3.49988e-49	0.506856	0.725	0.415	7.72914e-45
S100A11	3.68421e-49	0.488633	0.998	0.96	8.13622e-45
NRP1	4.2454e-49	0.427801	0.581	0.243	9.37555e-45
MFSD12	1.00996e-48	0.530788	0.593	0.28	2.2304e-44
RPS12	1.72047e-48	-0.438997	0.997	0.995	3.79949e-44
FPR3	2.27794e-48	0.434043	0.496	0.193	5.03061e-44
ALCAM	2.74637e-48	0.511009	0.739	0.405	6.06508e-44
ENPP2	2.83995e-48	0.398792	0.408	0.129	6.27174e-44
EEF1D	3.12991e-48	-0.522068	0.766	0.929	6.91209e-44
IL6	3.70158e-48	0.523287	0.336	0.088	8.17458e-44
GPR34	5.00775e-48	0.42299	0.449	0.159	1.10591e-43
ATP1B3	5.9447e-48	0.592491	0.874	0.621	1.31283e-43
AKR1A1	6.20218e-48	0.525482	0.76	0.488	1.36969e-43
ATP5MC2	9.313e-47	-0.495914	0.881	0.95	2.05668e-42
RPL24	1.59554e-46	-0.463447	0.962	0.985	3.52359e-42
C4orf48	2.70952e-46	0.518645	0.857	0.623	5.98369e-42
MS4A7	5.42155e-46	0.612989	0.881	0.653	1.1973e-41
CD59	1.26039e-45	0.480669	0.597	0.289	2.78345e-41
GTF3C1	1.54209e-45	0.583753	0.429	0.162	3.40554e-41
LAPTM5	2.69769e-45	0.398445	0.994	0.987	5.95758e-41
S100A13	5.22077e-45	0.371835	0.364	0.113	1.15295e-40
MAPK13	5.99887e-45	0.390232	0.411	0.143	1.32479e-40
CORO1A	7.55671e-45	-0.754621	0.534	0.74	1.66882e-40
AKR1B1	9.32986e-45	0.457039	0.568	0.27	2.06041e-40
GNAI2	1.15635e-44	0.430343	0.976	0.912	2.55369e-40
NR4A2	1.28527e-44	0.592944	0.867	0.621	2.83839e-40
PDXK	1.40789e-44	0.479482	0.815	0.577	3.10918e-40
PLAU	2.29902e-44	0.517563	0.474	0.185	5.07715e-40
SLC7A8	2.3166e-44	0.314402	0.284	0.066	5.11599e-40
GSDMA	3.10516e-44	0.267448	0.199	0.026	6.85744e-40
RPLP0	3.17288e-44	-0.50731	0.984	0.991	7.00698e-40
APOL1	4.18597e-44	0.276542	0.246	0.047	9.24429e-40
NUPR1	7.05514e-44	0.640563	0.397	0.126	1.55806e-39
RNASE6	7.34916e-44	0.439237	0.51	0.221	1.62299e-39
PLEC	1.47893e-43	0.631624	0.766	0.501	3.26606e-39
TYROBP	1.52401e-43	0.464054	0.998	0.969	3.36563e-39
SAT1	2.32379e-43	0.509886	1	0.986	5.13186e-39
CD72	5.04374e-43	0.362236	0.355	0.109	1.11386e-38
ADAP2	6.48382e-43	0.449289	0.636	0.333	1.43189e-38
IDH1	9.09139e-43	0.450406	0.673	0.366	2.00774e-38
GAA	1.37325e-42	0.468272	0.575	0.289	3.03269e-38
IFITM2	1.41722e-42	-0.968491	0.606	0.779	3.1298e-38
TNS3	1.42138e-42	0.48492	0.527	0.246	3.13898e-38
VAMP8	1.59953e-42	0.462622	0.951	0.808	3.53241e-38
GUK1	1.73912e-42	0.572683	0.884	0.732	3.84067e-38
LINC01094	2.01333e-42	0.335893	0.316	0.088	4.44624e-38
ITPR2	2.6231e-42	0.458626	0.587	0.292	5.79286e-38
LTA4H	2.74793e-42	-0.605574	0.138	0.43	6.06854e-38
PRXL2A	3.44848e-42	0.278228	0.239	0.047	7.61562e-38
DOCK4	6.96117e-42	0.364015	0.394	0.137	1.53731e-37
RASSF4	7.97641e-42	0.476135	0.565	0.274	1.76151e-37
TIMP2	9.24062e-42	0.506802	0.84	0.611	2.0407e-37
BAIAP2	1.04806e-41	0.475015	0.501	0.222	2.31453e-37
BMP2K	1.42199e-41	0.372751	0.606	0.297	3.14033e-37
BTF3	1.42826e-41	-0.497616	0.821	0.921	3.15416e-37
LIMS1	1.45384e-41	0.496243	0.893	0.703	3.21066e-37
ATOX1	1.97868e-41	0.488309	0.76	0.507	4.36972e-37
SCARB2	2.59457e-41	0.464477	0.648	0.358	5.72985e-37
NENF	2.59926e-41	0.467406	0.689	0.418	5.74021e-37
MMP12	2.76498e-41	0.832925	0.279	0.067	6.10619e-37
ETV5	3.10748e-41	0.343611	0.386	0.134	6.86256e-37
OLFML2B	3.94864e-41	0.356899	0.427	0.16	8.72017e-37
RANBP2	4.38894e-41	0.639891	0.755	0.486	9.69255e-37
ARL4C	4.79392e-41	0.587207	0.619	0.319	1.05869e-36
GPNMB	5.17228e-41	0.332974	0.716	0.357	1.14225e-36
MYO5A	2.78816e-40	0.424258	0.513	0.238	6.15737e-36
PDGFC	4.64534e-40	0.333811	0.347	0.111	1.02588e-35
FXYD5	6.69476e-40	-0.536018	0.673	0.836	1.47847e-35
HES4	7.41992e-40	0.528917	0.487	0.209	1.63861e-35
ANXA5	8.69069e-40	0.435432	0.986	0.938	1.91925e-35
CD93	1.24617e-39	0.459796	0.651	0.352	2.75204e-35
EEF1B2	1.33734e-39	-0.505252	0.846	0.931	2.95337e-35
JUNB	1.38234e-39	0.53421	0.951	0.834	3.05277e-35
DNPH1	1.55473e-39	0.427473	0.564	0.285	3.43347e-35
CD14	2.25102e-39	0.612032	0.932	0.752	4.97115e-35
SMIM30	3.60141e-39	0.347147	0.397	0.147	7.95335e-35
CSF1R	5.33137e-39	0.481943	0.749	0.461	1.17738e-34
RPS5	6.7556e-39	-0.462655	0.947	0.977	1.49191e-34
MERTK	6.83517e-39	0.350609	0.433	0.167	1.50948e-34
VIM	8.52118e-39	-0.615102	0.998	0.998	1.88182e-34
CXCL3	1.0488e-38	0.0324473	0.808	0.454	2.31617e-34
LSP1	1.43987e-38	-0.594472	0.421	0.714	3.17981e-34
SESN2	1.62247e-38	0.486862	0.587	0.303	3.58307e-34
SNX8	1.74414e-38	0.405408	0.543	0.267	3.85175e-34
FPR1	2.13714e-38	-0.70139	0.287	0.55	4.71966e-34
HBEGF	2.74134e-38	0.724577	0.743	0.506	6.05398e-34
CXCR4	3.07691e-38	-0.83186	0.163	0.447	6.79506e-34
FCGRT	3.35898e-38	0.522078	0.931	0.772	7.41796e-34
FARP1	3.93472e-38	0.279462	0.242	0.055	8.68943e-34
KCTD12	4.32631e-38	0.423106	0.669	0.371	9.55422e-34
ME1	9.39936e-38	0.281653	0.261	0.065	2.07575e-33
RASGRP3	9.42805e-38	0.372078	0.378	0.138	2.08209e-33
CD84	2.21019e-37	0.400736	0.538	0.258	4.88098e-33
EIF3L	2.66229e-37	-0.512393	0.267	0.544	5.8794e-33
CSTA	2.97303e-37	-0.650909	0.257	0.51	6.56563e-33
PTTG1IP	3.49277e-37	0.469654	0.794	0.562	7.71343e-33
EPB41L2	3.89009e-37	0.347964	0.367	0.133	8.59088e-33
PRDX1	4.29592e-37	0.538452	0.892	0.751	9.48711e-33
RPL15	6.22826e-37	-0.371548	0.995	0.991	1.37545e-32
RPL7	6.95968e-37	-0.497321	0.757	0.889	1.53698e-32
CH25H	7.56938e-37	0.533568	0.306	0.095	1.67162e-32
MYO1C	1.08886e-36	0.310319	0.309	0.096	2.40463e-32
RAC1	1.13042e-36	0.419163	0.975	0.89	2.49642e-32
RPL21	1.15581e-36	-0.413954	0.986	0.984	2.55249e-32
TPM4	1.3784e-36	0.478141	0.953	0.818	3.04405e-32
TFPT	1.84055e-36	0.350243	0.416	0.17	4.06467e-32
VAC14	2.39512e-36	0.372927	0.402	0.161	5.28938e-32
EEF1G	3.30668e-36	-0.471131	0.796	0.908	7.30248e-32
FRMD4B	5.00889e-36	0.342772	0.441	0.186	1.10616e-31
LHFPL2	5.35629e-36	0.378221	0.487	0.224	1.18288e-31
LAIR1	6.58353e-36	0.432527	0.768	0.526	1.45391e-31
ENG	7.89563e-36	0.420458	0.7	0.411	1.74367e-31
FGR	8.28167e-36	-0.543816	0.224	0.49	1.82892e-31
SLC25A6	1.68557e-35	-0.581776	0.763	0.858	3.72242e-31
FOSB	3.92517e-35	0.503942	0.925	0.715	8.66835e-31
G0S2	4.04806e-35	-1.42476	0.126	0.394	8.93974e-31
CD68	5.54899e-35	0.418673	0.969	0.855	1.22544e-30
CREM	9.38817e-35	0.559588	0.813	0.573	2.07328e-30
NR4A3	9.81386e-35	0.564843	0.754	0.504	2.16729e-30
NDUFB2	1.64843e-34	0.43589	0.911	0.74	3.64039e-30
YES1	1.88813e-34	0.330782	0.298	0.094	4.16974e-30
IL7R	2.35214e-34	0.503232	0.614	0.318	5.19448e-30
EPHX1	2.53752e-34	0.295998	0.279	0.083	5.60385e-30
SASH1	4.42955e-34	0.28964	0.338	0.116	9.78223e-30
S100B	4.97357e-34	0.115355	0.452	0.187	1.09836e-29
FCGR1A	5.64657e-34	0.441828	0.565	0.306	1.24699e-29
MAP4K4	5.75337e-34	-0.394474	0.027	0.247	1.27057e-29
CD36	1.98522e-33	-0.445404	0.038	0.262	4.38415e-29
CD163	3.22463e-33	0.573499	0.926	0.727	7.12128e-29
AC020656.1	7.24626e-33	-0.992667	0.284	0.508	1.60026e-28
CIITA	7.26061e-33	0.335102	0.432	0.19	1.60343e-28
VSIG4	1.21424e-32	0.496155	0.856	0.574	2.68152e-28
EIF3F	1.57109e-32	-0.469598	0.444	0.671	3.46959e-28
ANKRD9	1.63614e-32	0.313181	0.418	0.178	3.61326e-28
FUOM	1.69632e-32	0.37594	0.523	0.267	3.74615e-28
SMIM4	1.71786e-32	0.376522	0.575	0.309	3.79371e-28
SELENON	1.93135e-32	0.321549	0.392	0.163	4.26519e-28
CAVIN1	2.74174e-32	0.240806	0.234	0.06	6.05485e-28
ALPK3	2.84178e-32	0.261269	0.173	0.031	6.27578e-28
ADORA3	2.9204e-32	0.244591	0.232	0.059	6.44942e-28
TMEM51	3.94919e-32	0.335796	0.443	0.197	8.72139e-28
ICAM3	8.14441e-32	-0.362362	0.036	0.251	1.79861e-27
RPS25	8.64391e-32	-0.328244	0.989	0.993	1.90892e-27
UQCR11	9.40278e-32	0.385638	0.962	0.868	2.07651e-27
LGALS3BP	9.47653e-32	0.300843	0.38	0.151	2.0928e-27
LNCAROD	1.0901e-31	0.290495	0.295	0.098	2.40737e-27
ADAM9	1.09865e-31	0.341268	0.586	0.319	2.42626e-27
LPAR6	1.41188e-31	0.339221	0.367	0.149	3.118e-27
FUCA1	1.48343e-31	0.316163	0.359	0.142	3.276e-27
KIF1B	1.48901e-31	0.309014	0.347	0.132	3.28834e-27
RGS2	1.59937e-31	0.537846	0.699	0.454	3.53205e-27
GNG12	1.74768e-31	0.160153	0.135	0.016	3.85958e-27
BCL2A1	3.39211e-31	-0.976567	0.655	0.778	7.49114e-27
NFIC	3.61133e-31	0.355738	0.507	0.258	7.97526e-27
AXL	4.55195e-31	0.284365	0.273	0.086	1.00525e-26
COLGALT1	5.12211e-31	0.352346	0.526	0.278	1.13117e-26
HOXB6	5.87717e-31	0.204959	0.182	0.037	1.29791e-26
CAMK1	6.25559e-31	0.413497	0.542	0.289	1.38148e-26
SELL	6.37364e-31	-0.418465	0.013	0.207	1.40755e-26
PDPN	8.72764e-31	0.238545	0.174	0.033	1.92741e-26
HOXB7	1.28102e-30	0.197941	0.174	0.033	2.82901e-26
GAPLINC	1.52228e-30	0.243117	0.21	0.051	3.36181e-26
LIMD2	1.58448e-30	-0.470334	0.129	0.37	3.49917e-26
TNFSF13	1.8977e-30	0.418169	0.777	0.554	4.19087e-26
SUCNR1	1.91396e-30	0.225902	0.201	0.047	4.22678e-26
TMEM37	1.97981e-30	0.224402	0.207	0.05	4.37222e-26
HERPUD1	2.06264e-30	0.517153	0.857	0.675	4.55514e-26
CDC42EP3	3.70766e-30	-0.42891	0.036	0.243	8.188e-26
RAPGEF1	4.0478e-30	0.417137	0.636	0.394	8.93916e-26
ZFAND5	4.12735e-30	0.594043	0.812	0.633	9.11483e-26
ATP6V1F	4.74942e-30	0.405207	0.932	0.815	1.04886e-25
SCN1B	8.06334e-30	0.201902	0.159	0.028	1.78071e-25
SNHG29	8.14057e-30	-0.45568	0.573	0.762	1.79776e-25
CLTA	1.25563e-29	0.387023	0.838	0.669	2.77294e-25
MFSD1	1.42436e-29	0.412867	0.746	0.545	3.14555e-25
PSME2	1.63752e-29	0.535241	0.804	0.626	3.6163e-25
HSD3B7	2.1339e-29	0.243775	0.253	0.078	4.71251e-25
TPST1	2.19545e-29	-0.326919	0.017	0.207	4.84844e-25
CCL2	2.32021e-29	0.606054	0.512	0.268	5.12394e-25
CD63	2.84168e-29	0.334574	0.975	0.905	6.27558e-25
CD276	3.56024e-29	0.296715	0.367	0.153	7.86243e-25
ACP2	5.7683e-29	0.280113	0.366	0.151	1.27387e-24
CYFIP1	6.44225e-29	0.372551	0.586	0.342	1.42271e-24
SGK1	6.47571e-29	0.506264	0.791	0.601	1.4301e-24
SERPINB1	9.28756e-29	-0.741199	0.518	0.677	2.05106e-24
CLEC7A	1.1768e-28	0.385324	0.824	0.604	2.59885e-24
FNDC3B	1.26754e-28	0.399627	0.713	0.478	2.79923e-24
ABL2	2.02416e-28	0.391062	0.551	0.308	4.47015e-24
COX6C	2.39952e-28	0.40645	0.898	0.795	5.29909e-24
OSBPL1A	2.438e-28	0.268302	0.325	0.126	5.38407e-24
BCL3	2.79533e-28	-0.502112	0.228	0.463	6.17322e-24
USP36	3.45195e-28	0.454615	0.52	0.292	7.62328e-24
AC090617.10	3.68503e-28	0.26823	0.239	0.072	8.13802e-24
CLTC	4.98648e-28	0.366238	0.706	0.484	1.10122e-23
RPS21	5.64745e-28	-0.311213	0.992	0.991	1.24718e-23
SLC1A3	5.6688e-28	0.319846	0.405	0.184	1.2519e-23
PCED1B-AS1	5.6873e-28	0.369451	0.507	0.27	1.25598e-23
KCNMA1	9.13937e-28	0.28754	0.345	0.142	2.01834e-23
RPL22	9.43484e-28	-0.376346	0.956	0.974	2.08359e-23
RHOU	1.03871e-27	0.358598	0.314	0.125	2.29388e-23
INSIG1	1.11885e-27	0.636017	0.681	0.469	2.47087e-23
HNRNPA1	1.13395e-27	-0.427174	0.761	0.877	2.50422e-23
EIF1B	1.16386e-27	-0.443024	0.198	0.43	2.57026e-23
NPDC1	1.26705e-27	0.227993	0.229	0.067	2.79816e-23
RPL31	1.33866e-27	-0.387305	0.849	0.926	2.95629e-23
SNX2	2.29779e-27	0.378135	0.608	0.385	5.07443e-23
IL10	2.43315e-27	0.552594	0.359	0.156	5.37336e-23
SLAMF8	2.74903e-27	0.280087	0.4	0.181	6.07096e-23
AIDA	2.98064e-27	0.28663	0.338	0.139	6.58245e-23
FGFR1	2.99236e-27	0.218138	0.203	0.054	6.60832e-23
TCEAL3	4.79405e-27	0.255398	0.316	0.124	1.05872e-22
PROCR	7.44921e-27	0.294319	0.308	0.12	1.64508e-22
ATP2B1-AS1	9.03608e-27	-0.624387	0.141	0.356	1.99553e-22
MGST3	1.24597e-26	0.392173	0.719	0.497	2.7516e-22
HEXA	1.35852e-26	0.381788	0.658	0.44	3.00016e-22
GSTP1	1.47535e-26	-0.488006	0.827	0.88	3.25817e-22
C9orf16	1.64968e-26	0.428095	0.738	0.556	3.64314e-22
MGST1	1.65028e-26	-0.304159	0.011	0.18	3.64449e-22
PLIN2	1.69527e-26	-1.00122	0.495	0.682	3.74384e-22
CXCL9	1.78253e-26	0.500829	0.143	0.025	3.93655e-22
TSPAN33	1.98434e-26	0.228326	0.243	0.078	4.38221e-22
GPR137B	2.16249e-26	0.318314	0.484	0.258	4.77564e-22
TMEM255B	2.18188e-26	0.274513	0.333	0.139	4.81846e-22
CYBB	2.76984e-26	0.379229	0.879	0.708	6.11691e-22
C3AR1	3.51271e-26	0.391415	0.604	0.381	7.75747e-22
ZFAS1	4.03752e-26	-0.438805	0.579	0.761	8.91646e-22
CD86	4.0433e-26	0.35428	0.675	0.439	8.92922e-22
ARID5B	4.52327e-26	0.410925	0.496	0.268	9.98919e-22
WIPI1	1.18835e-25	0.305721	0.383	0.177	2.62435e-21
EPB41L3	1.23716e-25	0.330306	0.637	0.398	2.73214e-21
CCDC107	1.26095e-25	0.332113	0.496	0.275	2.78469e-21
DRAM1	1.3097e-25	0.308113	0.416	0.204	2.89235e-21
IL13RA1	1.43217e-25	0.325523	0.644	0.418	3.1628e-21
FN3K	1.58116e-25	0.199285	0.177	0.043	3.49183e-21
EPHB2	1.73108e-25	0.215452	0.215	0.064	3.82293e-21
SPATS2L	1.8323e-25	0.307359	0.551	0.315	4.04646e-21
NUDT14	2.36615e-25	0.289228	0.407	0.198	5.22541e-21
DMAC1	2.45472e-25	0.297613	0.364	0.166	5.421e-21
HOMER3	2.64747e-25	0.267156	0.331	0.142	5.84667e-21
TRPV2	2.81888e-25	0.275714	0.35	0.156	6.22522e-21
AK1	2.96142e-25	0.188353	0.196	0.054	6.54e-21
SPTAN1	3.30123e-25	0.422617	0.484	0.274	7.29043e-21
ABHD12	3.65612e-25	0.309763	0.441	0.226	8.07418e-21
RHOQ	4.28515e-25	0.316193	0.394	0.192	9.46333e-21
MKNK1	4.72348e-25	0.271252	0.416	0.205	1.04313e-20
MICOS10	4.97393e-25	0.370354	0.846	0.675	1.09844e-20
FILIP1L	6.05496e-25	0.307777	0.32	0.135	1.33718e-20
IFI27L2	6.09169e-25	0.364032	0.689	0.485	1.34529e-20
JAML	8.53788e-25	-0.462875	0.13	0.342	1.8855e-20
TMEM219	8.8961e-25	0.3591	0.765	0.594	1.96461e-20
ANXA1	9.1143e-25	-0.546615	0.743	0.829	2.0128e-20
B3GNT7	9.79295e-25	0.16853	0.16	0.036	2.16268e-20
RNF213	1.05517e-24	0.387986	0.738	0.502	2.33023e-20
ABCC3	1.13499e-24	0.268992	0.305	0.124	2.5065e-20
CREG1	1.3971e-24	0.363702	0.758	0.568	3.08536e-20
JOSD2	1.59481e-24	0.318234	0.548	0.326	3.52199e-20
EIF3K	1.66763e-24	-0.373513	0.755	0.842	3.68279e-20
RPSA	1.77762e-24	-0.40142	0.901	0.955	3.9257e-20
SERPINB2	2.04777e-24	-1.10273	0.008	0.161	4.5223e-20
AATK	2.46935e-24	0.187763	0.174	0.044	5.45331e-20
RPL41	2.50147e-24	-0.336883	0.939	0.97	5.52425e-20
CXCL10	2.66774e-24	0.726004	0.168	0.041	5.89143e-20
VAMP5	2.74593e-24	0.512437	0.527	0.323	6.06412e-20
LRP1	2.79276e-24	0.36451	0.711	0.488	6.16752e-20
FCER1G	2.9235e-24	0.425228	0.989	0.928	6.45626e-20
IGFBP7	3.33795e-24	-0.361002	0.058	0.242	7.37152e-20
CD40	3.41296e-24	0.325584	0.407	0.202	7.53718e-20
GLDN	3.80736e-24	0.615964	0.485	0.275	8.40818e-20
GDE1	4.31784e-24	0.246789	0.3	0.122	9.53552e-20
SERP1	4.88663e-24	-0.381628	0.768	0.86	1.07916e-19
LDHB	5.20355e-24	-0.431831	0.254	0.464	1.14915e-19
RPL9	6.36924e-24	-0.288327	0.987	0.986	1.40658e-19
PABPC1	8.80083e-24	-0.399539	0.909	0.937	1.94357e-19
SPP1	8.97584e-24	0.645297	0.644	0.391	1.98222e-19
CLDN7	9.43008e-24	0.217885	0.22	0.071	2.08254e-19
DBI	9.63184e-24	0.350072	0.885	0.733	2.1271e-19
HOMER1	1.15259e-23	0.218391	0.176	0.047	2.54538e-19
CNDP2	1.28124e-23	0.308848	0.637	0.413	2.82948e-19
DDAH2	1.70348e-23	0.308809	0.49	0.279	3.76197e-19
SH3PXD2A	1.82491e-23	0.20247	0.176	0.047	4.03013e-19
PARVB	1.83972e-23	0.318743	0.608	0.392	4.06284e-19
TWF1	1.84678e-23	0.301685	0.43	0.228	4.07842e-19
METTL9	1.88307e-23	-0.392571	0.143	0.343	4.15858e-19
EIF4B	1.91038e-23	-0.388056	0.287	0.505	4.21888e-19
SAP30	1.96718e-23	0.368997	0.592	0.371	4.34432e-19
FYN	2.07042e-23	-0.327684	0.038	0.21	4.57232e-19
FCHO2	2.23467e-23	0.259955	0.353	0.162	4.93505e-19
CSF2RA	2.25612e-23	0.354301	0.641	0.428	4.98242e-19
RILP	2.40949e-23	0.243019	0.336	0.149	5.32113e-19
JPT1	3.10238e-23	0.356154	0.689	0.479	6.85129e-19
ARL2	3.56368e-23	0.263769	0.375	0.181	7.87004e-19
NDUFV2	3.60698e-23	0.342395	0.747	0.567	7.96565e-19
BLVRA	3.77541e-23	0.317596	0.513	0.303	8.33761e-19
VSIR	4.01654e-23	-0.441954	0.363	0.563	8.87012e-19
SMS	4.95983e-23	0.348696	0.625	0.425	1.09533e-18
ALDH2	5.44399e-23	-0.618718	0.316	0.501	1.20225e-18
GAS5	5.64044e-23	-0.368955	0.155	0.363	1.24563e-18
DHX34	6.15056e-23	0.276596	0.265	0.103	1.35829e-18
RPL37A	7.02809e-23	-0.346353	0.959	0.975	1.55208e-18
CCL18	7.1806e-23	0.681407	0.224	0.075	1.58576e-18
CREB5	7.56625e-23	0.357892	0.424	0.227	1.67093e-18
ANXA6	9.705e-23	-0.324502	0.077	0.262	2.14325e-18
PON2	1.06125e-22	0.260197	0.316	0.137	2.34367e-18
SNHG5	1.19569e-22	-0.38832	0.386	0.589	2.64056e-18
RAB13	1.2448e-22	0.300223	0.683	0.44	2.74901e-18
ISG15	1.35246e-22	0.812034	0.571	0.371	2.98676e-18
TPM3	1.41149e-22	0.306838	0.986	0.941	3.11713e-18
PRAM1	1.481e-22	-0.233477	0.017	0.169	3.27065e-18
KIAA0930	1.49174e-22	0.255907	0.344	0.16	3.29435e-18
CLEC11A	1.61005e-22	0.289919	0.424	0.221	3.55564e-18
RAC2	1.68685e-22	-0.459449	0.447	0.636	3.72523e-18
TCEAL4	1.78455e-22	0.26331	0.436	0.232	3.941e-18
GNPTAB	1.8527e-22	0.25763	0.432	0.224	4.09151e-18
GCHFR	1.8716e-22	0.391587	0.463	0.266	4.13325e-18
PPIF	2.06716e-22	-0.840461	0.405	0.567	4.56512e-18
ROMO1	2.12598e-22	0.36619	0.868	0.739	4.69502e-18
FMN1	2.12663e-22	0.303881	0.454	0.251	4.69645e-18
UBE2R2	2.39668e-22	-0.334633	0.19	0.399	5.29283e-18
EPS15	2.53575e-22	0.308366	0.432	0.238	5.59996e-18
LAP3	2.7334e-22	0.374086	0.706	0.515	6.03644e-18
PTGER2	3.19365e-22	-0.278206	0.033	0.193	7.05285e-18
PLEKHO1	3.61037e-22	0.371881	0.553	0.347	7.97314e-18
QKI	5.08041e-22	0.331337	0.738	0.551	1.12196e-17
EIF2S3	5.82553e-22	-0.336322	0.242	0.457	1.28651e-17
ARHGAP4	5.96612e-22	0.335553	0.527	0.328	1.31756e-17
RIPOR2	7.24669e-22	-0.287925	0.013	0.157	1.60036e-17
ANOS1	7.86084e-22	0.174738	0.166	0.045	1.73599e-17
UBAC1	9.08075e-22	0.279727	0.432	0.232	2.00539e-17
IRAK3	9.60722e-22	-0.441663	0.356	0.546	2.12166e-17
BCL2L1	1.02202e-21	0.226334	0.322	0.144	2.25703e-17
LRG1	1.1181e-21	-0.432968	0.044	0.205	2.46922e-17
MAMLD1	1.31702e-21	0.183754	0.168	0.046	2.90851e-17
UQCR10	1.36432e-21	0.337154	0.878	0.734	3.01296e-17
PDE4D	1.48012e-21	-0.281999	0.058	0.23	3.26869e-17
SIK1B	1.49667e-21	0.20453	0.221	0.078	3.30524e-17
GASK1B	1.51446e-21	0.223612	0.276	0.113	3.34454e-17
MCEMP1	1.53092e-21	-0.647512	0.301	0.491	3.38089e-17
SLC31A1	1.64996e-21	0.254252	0.369	0.182	3.64377e-17
SLC25A24	1.71758e-21	0.302181	0.502	0.306	3.7931e-17
ARHGAP10	1.74668e-21	0.241009	0.328	0.151	3.85737e-17
ELL2	1.80267e-21	0.325683	0.776	0.589	3.98102e-17
ENOSF1	1.85673e-21	0.259458	0.339	0.161	4.10041e-17
NTAN1	2.19027e-21	0.247377	0.369	0.181	4.837e-17
NME4	2.37123e-21	0.273846	0.381	0.195	5.23662e-17
NAMPT	2.44164e-21	0.341922	0.876	0.704	5.39211e-17
BZW1	2.44823e-21	-0.386883	0.388	0.572	5.40668e-17
SEPTIN11	2.5892e-21	0.245195	0.3	0.132	5.71799e-17
DYNLT3	2.7089e-21	0.310017	0.341	0.166	5.98233e-17
CYBA	2.74007e-21	0.295633	0.992	0.988	6.05116e-17
GNA13	3.05259e-21	0.36303	0.67	0.479	6.74133e-17
BOLA3	3.93247e-21	0.265676	0.381	0.193	8.68446e-17
VEGFB	4.0896e-21	0.246548	0.498	0.278	9.03147e-17
SIGLEC12	4.24486e-21	0.239803	0.319	0.146	9.37434e-17
DUSP3	4.60522e-21	0.256129	0.427	0.229	1.01702e-16
TP53I11	5.12494e-21	0.182656	0.207	0.07	1.13179e-16
NPL	5.20736e-21	0.257251	0.396	0.204	1.14999e-16
MPZL1	5.46444e-21	0.235222	0.298	0.131	1.20677e-16
CPD	8.42908e-21	-0.320129	0.104	0.285	1.86148e-16
RAB5C	8.71828e-21	0.332412	0.819	0.67	1.92534e-16
SLC29A1	1.02934e-20	0.211677	0.331	0.152	2.27319e-16
RGS10	1.10055e-20	0.333982	0.805	0.654	2.43044e-16
MYO7A	1.52556e-20	0.183643	0.212	0.074	3.36905e-16
YBX1	1.69054e-20	0.323073	0.989	0.948	3.73338e-16
HK3	1.73178e-20	0.263792	0.474	0.271	3.82446e-16
HNRNPA0	1.82383e-20	-0.365372	0.283	0.474	4.02775e-16
ECE1	1.8309e-20	-0.206723	0.006	0.136	4.04336e-16
SGPL1	2.21822e-20	0.232458	0.297	0.132	4.89871e-16
ICAM1	2.27508e-20	0.357158	0.81	0.64	5.02428e-16
NPM1	2.3036e-20	-0.414798	0.757	0.819	5.08726e-16
PDLIM4	2.47673e-20	0.167272	0.137	0.032	5.4696e-16
TMOD2	2.50847e-20	0.188613	0.193	0.064	5.5397e-16
SLC25A37	2.58473e-20	-0.479344	0.223	0.413	5.70812e-16
AQP9	2.61976e-20	-0.368533	0.075	0.244	5.78548e-16
PTGFRN	2.6838e-20	0.16387	0.162	0.045	5.92689e-16
RB1	3.1433e-20	0.308188	0.604	0.417	6.94166e-16
ATP1B1	3.23222e-20	0.197294	0.214	0.076	7.13804e-16
AFDN	3.29764e-20	0.222525	0.308	0.139	7.28252e-16
HIST1H4C	3.33983e-20	0.457411	0.675	0.482	7.37567e-16
PLXNB2	3.36521e-20	0.233987	0.361	0.18	7.43174e-16
RPL23A	3.49994e-20	-0.295478	0.964	0.974	7.72926e-16
PEA15	3.84481e-20	0.298173	0.565	0.358	8.49087e-16
MANBA	4.1601e-20	0.365846	0.634	0.447	9.18716e-16
FGL2	4.96354e-20	0.312093	0.592	0.372	1.09615e-15
PAPSS1	5.1726e-20	0.263199	0.493	0.292	1.14232e-15
DDIT4	5.2837e-20	-0.833933	0.262	0.443	1.16685e-15
NDUFB9	5.33294e-20	-0.392659	0.436	0.616	1.17773e-15
FCAR	9.21916e-20	-0.277481	0.035	0.181	2.03596e-15
NRGN	1.04045e-19	-0.31899	0.071	0.233	2.29773e-15
PPIA	1.05689e-19	0.252944	0.995	0.972	2.33404e-15
KIFC3	1.22393e-19	0.266991	0.392	0.208	2.70293e-15
CCDC69	1.36716e-19	-0.246396	0.052	0.208	3.01923e-15
STX4	1.37635e-19	0.376922	0.526	0.34	3.03953e-15
SNX9	1.43445e-19	0.307365	0.626	0.418	3.16785e-15
EIF3E	1.54259e-19	-0.364121	0.349	0.53	3.40666e-15
PHTF2	1.79714e-19	0.278199	0.345	0.175	3.9688e-15
RETN	1.89045e-19	-0.772508	0.118	0.293	4.17488e-15
CTNNA1	1.92501e-19	0.296506	0.614	0.421	4.2512e-15
RAB7B	2.27838e-19	0.212474	0.204	0.072	5.03158e-15
TUBA4A	2.39726e-19	-0.354017	0.039	0.187	5.29412e-15
LTC4S	2.65325e-19	-0.0298263	0.334	0.149	5.85943e-15
COPZ2	2.79907e-19	0.139294	0.132	0.032	6.18146e-15
LILRA5	2.92783e-19	-0.364158	0.144	0.323	6.46581e-15
ARF6	3.21398e-19	-0.384982	0.333	0.514	7.09774e-15
EIF3M	3.54335e-19	-0.307791	0.246	0.444	7.82513e-15
RND3	3.80821e-19	0.166818	0.149	0.04	8.41005e-15
SLC25A39	3.85689e-19	0.262489	0.493	0.297	8.51756e-15
TMEM147	4.05824e-19	0.287703	0.575	0.384	8.96221e-15
COTL1	4.33169e-19	-0.416917	0.925	0.919	9.5661e-15
C19orf38	4.56891e-19	-0.275133	0.058	0.212	1.009e-14
LYST	5.03184e-19	-0.272889	0.068	0.229	1.11123e-14
RCAN1	5.17267e-19	0.452207	0.33	0.162	1.14233e-14
FURIN	6.41238e-19	0.298929	0.454	0.272	1.41611e-14
EMP2	8.02033e-19	0.148539	0.137	0.035	1.77121e-14
SH2B3	8.09309e-19	0.277179	0.452	0.267	1.78728e-14
DUSP23	8.13719e-19	0.274811	0.524	0.331	1.79702e-14
NKG7	9.28569e-19	-0.550862	0.055	0.209	2.05065e-14
CTDSPL	1.01056e-18	0.126195	0.11	0.022	2.23171e-14
ATP6V0A1	1.01669e-18	0.249647	0.377	0.2	2.24525e-14
MMD	1.05065e-18	0.209217	0.272	0.119	2.32026e-14
FLT1	1.06511e-18	-0.363052	0.085	0.248	2.35219e-14
KLF13	1.13562e-18	-0.293573	0.1	0.269	2.5079e-14
CXCL16	1.2064e-18	0.329555	0.757	0.582	2.66421e-14
PID1	1.31644e-18	-0.212281	0.005	0.122	2.90723e-14
GAS6	1.4299e-18	0.236788	0.35	0.178	3.15779e-14
ITSN1	1.43109e-18	0.200644	0.254	0.108	3.16043e-14
ACTG1	1.48509e-18	-0.388278	0.989	0.975	3.27967e-14
ATF5	1.49261e-18	0.297213	0.457	0.272	3.29629e-14
PAPSS2	1.65487e-18	0.325086	0.457	0.27	3.65461e-14
FGD5	1.65631e-18	0.161384	0.168	0.053	3.65779e-14
TUBA1B	1.72544e-18	0.406684	0.868	0.687	3.81046e-14
LILRA2	1.83274e-18	-0.22818	0.052	0.202	4.04742e-14
BST2	1.86647e-18	0.345679	0.774	0.642	4.12191e-14
SNX24	2.17897e-18	0.189891	0.221	0.086	4.81203e-14
GLMP	2.38931e-18	0.243322	0.388	0.212	5.27655e-14
AGAP3	2.39445e-18	0.260236	0.375	0.201	5.28791e-14
MOB3B	2.51419e-18	0.202121	0.284	0.129	5.55234e-14
APOC2	2.89524e-18	0.706772	0.375	0.207	6.39385e-14
FCGR3B	2.95254e-18	0.143531	0.151	0.043	6.52039e-14
DBNDD2	3.13257e-18	0.255931	0.51	0.315	6.91796e-14
PXDC1	3.15099e-18	0.19231	0.217	0.083	6.95864e-14
RPLP1	3.23008e-18	-0.219846	1	0.999	7.13331e-14
DAPK1	3.2483e-18	0.277557	0.476	0.292	7.17355e-14
GM2A	3.40371e-18	0.271724	0.495	0.309	7.51676e-14
ACVRL1	3.439e-18	0.193935	0.246	0.104	7.5947e-14
CA11	3.47311e-18	0.133476	0.122	0.029	7.67003e-14
SCO2	3.52248e-18	0.225789	0.281	0.129	7.77905e-14
BLOC1S1	3.52505e-18	0.284108	0.865	0.711	7.78472e-14
S1PR4	3.55856e-18	-0.204898	0.027	0.159	7.85871e-14
SSR2	3.57317e-18	-0.3108	0.441	0.612	7.89099e-14
TANC2	3.65444e-18	0.162198	0.184	0.062	8.07047e-14
TALDO1	3.73157e-18	-0.421779	0.611	0.714	8.2408e-14
CFL1	4.10832e-18	0.237301	0.998	0.982	9.07281e-14
DST	4.13596e-18	0.18424	0.256	0.108	9.13386e-14
MGAT5	4.2164e-18	0.206624	0.245	0.103	9.31149e-14
CISD3	4.51708e-18	0.313198	0.534	0.356	9.97552e-14
NANS	4.72364e-18	0.263195	0.63	0.439	1.04317e-13
RENBP	4.82419e-18	0.23753	0.375	0.202	1.06537e-13
BASP1	4.82727e-18	-0.669896	0.198	0.367	1.06605e-13
TAF7	5.39085e-18	-0.26265	0.111	0.281	1.19052e-13
SSH1	5.53372e-18	0.258722	0.359	0.192	1.22207e-13
TXNDC17	5.87264e-18	0.27159	0.658	0.471	1.29691e-13
CD80	6.34238e-18	0.148453	0.203	0.074	1.40065e-13
CLEC4E	6.90693e-18	-0.252052	0.044	0.185	1.52533e-13
RILPL2	6.95029e-18	-0.455118	0.4	0.553	1.5349e-13
NFIL3	6.98546e-18	0.30995	0.564	0.382	1.54267e-13
RHOC	7.33703e-18	0.259619	0.586	0.388	1.62031e-13
CBR1	8.18005e-18	0.252939	0.396	0.222	1.80648e-13
CHID1	1.0895e-17	0.228516	0.336	0.173	2.40605e-13
FLT3	1.12236e-17	-0.198874	0.003	0.113	2.47863e-13
CDA	1.21246e-17	-0.202437	0.011	0.129	2.6776e-13
EPAS1	1.37486e-17	0.226321	0.366	0.191	3.03624e-13
ABCA1	1.38703e-17	0.287233	0.608	0.403	3.06312e-13
RDX	1.40181e-17	0.223418	0.32	0.159	3.09576e-13
TRPM2	1.63998e-17	0.197275	0.256	0.112	3.62174e-13
ATP2A2	1.76589e-17	0.339811	0.608	0.44	3.89979e-13
SLC15A3	2.01397e-17	0.243155	0.444	0.261	4.44765e-13
PPP4R2	2.0419e-17	-0.264871	0.184	0.364	4.50933e-13
SELENOH	2.14234e-17	0.286749	0.777	0.611	4.73114e-13
SNHG7	2.23e-17	-0.30681	0.146	0.314	4.92472e-13
SH3PXD2B	2.42124e-17	0.23754	0.455	0.267	5.34707e-13
KLF4	2.5975e-17	0.286775	0.78	0.572	5.73632e-13
SLC39A8	2.94422e-17	0.227416	0.516	0.319	6.50201e-13
TREM1	3.02176e-17	-0.460538	0.301	0.469	6.67326e-13
UBE2J1	3.0366e-17	-0.308372	0.281	0.466	6.70602e-13
ATP5ME	3.23174e-17	0.282272	0.843	0.693	7.13698e-13
H2AFJ	3.91293e-17	0.291244	0.697	0.522	8.6413e-13
PGAM1	4.15967e-17	-0.360124	0.587	0.716	9.18621e-13
AGRN	4.3586e-17	0.145709	0.152	0.047	9.62553e-13
NYNRIN	4.44485e-17	0.124039	0.115	0.027	9.81601e-13
TNFSF14	4.68429e-17	-0.246172	0.009	0.122	1.03448e-12
SDSL	5.28648e-17	0.21763	0.264	0.121	1.16747e-12
STK17B	5.79222e-17	-0.379555	0.298	0.479	1.27915e-12
PCBD1	6.08484e-17	0.258542	0.484	0.298	1.34378e-12
RPL12	6.23633e-17	-0.233684	0.994	0.996	1.37723e-12
NOP53	6.45671e-17	-0.339768	0.272	0.451	1.4259e-12
CREBL2	6.88756e-17	0.203408	0.306	0.152	1.52105e-12
PSD3	7.19022e-17	0.161112	0.163	0.054	1.58789e-12
RALGDS	9.60574e-17	0.297802	0.471	0.302	2.12133e-12
TRIM14	9.62324e-17	0.193498	0.276	0.129	2.1252e-12
NUP214	1.19693e-16	-0.291966	0.168	0.338	2.64329e-12
TNFRSF11A	1.23906e-16	0.192208	0.251	0.111	2.73634e-12
PHB2	1.25108e-16	-0.276853	0.306	0.485	2.76288e-12
PARP1	1.38216e-16	0.269319	0.443	0.269	3.05236e-12
HSPA1A	1.50169e-16	-1.16176	0.59	0.688	3.31633e-12
TPD52	1.55429e-16	0.174509	0.187	0.07	3.43248e-12
TNFSF13B	1.56508e-16	0.291402	0.491	0.313	3.45632e-12
TNFSF12	1.69999e-16	0.271415	0.604	0.428	3.75426e-12
CALHM6	1.75364e-16	0.345363	0.562	0.382	3.87273e-12
GALM	1.79871e-16	0.196778	0.286	0.136	3.97228e-12
DDX5	1.83704e-16	-0.342651	0.86	0.902	4.05692e-12
H3F3B	1.90191e-16	-0.291154	0.992	0.99	4.20018e-12
SORBS3	1.92449e-16	0.177282	0.224	0.095	4.25004e-12
CYTIP	1.98844e-16	-0.322687	0.143	0.306	4.39128e-12
PTPRC	2.25932e-16	-0.386999	0.54	0.681	4.98948e-12
PLEKHA7	2.55258e-16	0.15293	0.177	0.064	5.63712e-12
CD300E	2.87692e-16	-0.283082	0.078	0.224	6.35338e-12
CCDC71L	2.93481e-16	-0.301586	0.068	0.21	6.48124e-12
HNRNPA2B1	3.03165e-16	-0.326715	0.873	0.904	6.69509e-12
MBP	3.27948e-16	-0.2667	0.122	0.282	7.24241e-12
STAT1	3.33576e-16	0.37649	0.542	0.377	7.36669e-12
GRB2	3.33877e-16	0.282393	0.898	0.803	7.37333e-12
MFSD4B	3.54761e-16	0.194099	0.184	0.069	7.83455e-12
AL133415.1	3.63989e-16	-0.591396	0.589	0.698	8.03833e-12
GOLIM4	3.90211e-16	0.225592	0.336	0.181	8.61741e-12
ICOSLG	3.95696e-16	0.14895	0.157	0.052	8.73856e-12
HCFC1R1	4.13527e-16	0.271357	0.518	0.346	9.13233e-12
MARCO	4.37949e-16	-0.37152	0.057	0.195	9.67166e-12
PACS2	4.51328e-16	0.182023	0.248	0.112	9.96713e-12
PLEKHG2	4.55419e-16	0.235169	0.273	0.133	1.00575e-11
HSPB1	5.05207e-16	0.120096	0.838	0.633	1.1157e-11
UBAC2	5.23505e-16	0.308557	0.416	0.256	1.15611e-11
DDX21	5.4573e-16	-0.359688	0.344	0.508	1.20519e-11
RAP2A	5.53849e-16	0.194443	0.305	0.154	1.22312e-11
CIAO2A	5.7764e-16	0.262992	0.582	0.417	1.27566e-11
ADAM19	6.51325e-16	-0.192738	0.009	0.115	1.43839e-11
RBP7	6.5497e-16	-0.299828	0.052	0.183	1.44644e-11
HSBP1	6.58314e-16	0.257074	0.705	0.532	1.45382e-11
PPP1R15A	6.72024e-16	-0.440001	0.823	0.837	1.4841e-11
PEPD	6.92424e-16	0.247985	0.491	0.318	1.52915e-11
CD1D	7.30241e-16	-0.18712	0.024	0.141	1.61266e-11
FAM49B	7.99972e-16	0.277438	0.67	0.512	1.76666e-11
EVA1B	8.30085e-16	0.222631	0.301	0.156	1.83316e-11
SIRPA	9.28717e-16	0.242555	0.571	0.386	2.05098e-11
CDCP1	9.41033e-16	0.178794	0.254	0.117	2.07818e-11
P2RY6	9.45113e-16	0.173194	0.234	0.103	2.08719e-11
REX1BD	9.70677e-16	0.284539	0.675	0.526	2.14364e-11
ST5	9.82264e-16	0.111033	0.102	0.023	2.16923e-11
ADD3	1.00713e-15	-0.201982	0.038	0.163	2.22415e-11
WWP1	1.05014e-15	0.183195	0.223	0.096	2.31913e-11
EEF2K	1.05488e-15	0.187399	0.235	0.105	2.32959e-11
FAM20A	1.06927e-15	0.264693	0.325	0.176	2.36138e-11
PLAC8	1.1021e-15	-0.236835	0.003	0.101	2.43387e-11
ANAPC11	1.11644e-15	0.282305	0.777	0.645	2.46555e-11
SNX5	1.3858e-15	0.238642	0.491	0.314	3.0604e-11
EIF4A3	1.41438e-15	0.56348	0.683	0.544	3.12352e-11
GBP1	1.63295e-15	0.269728	0.325	0.175	3.60621e-11
FUCA2	1.6765e-15	0.246078	0.468	0.298	3.70238e-11
ENTPD1	1.80177e-15	0.22178	0.342	0.185	3.97903e-11
APH1A	1.94384e-15	0.249192	0.578	0.409	4.29277e-11
CD3E	2.0414e-15	-0.361665	0.038	0.16	4.50823e-11
HMGA1	2.27626e-15	-0.343239	0.3	0.467	5.0269e-11
PLEK2	2.32356e-15	0.122808	0.141	0.045	5.13134e-11
PROS1	2.36241e-15	0.135163	0.159	0.055	5.21714e-11
EVI2B	2.38214e-15	-0.368671	0.309	0.469	5.26072e-11
RPL36	2.42452e-15	-0.206852	0.998	0.992	5.3543e-11
HES1	2.90765e-15	0.235026	0.215	0.093	6.42126e-11
GNPDA1	3.13256e-15	0.222132	0.402	0.237	6.91794e-11
SPINT2	3.20961e-15	0.153974	0.584	0.371	7.0881e-11
TBC1D16	3.26691e-15	0.194366	0.323	0.171	7.21464e-11
CENPX	4.37533e-15	0.27504	0.468	0.301	9.66249e-11
TESK1	4.54808e-15	0.16706	0.207	0.088	1.0044e-10
BRI3	4.82311e-15	0.254628	0.969	0.871	1.06513e-10
DCTPP1	5.00608e-15	0.184339	0.309	0.161	1.10554e-10
MROH1	5.1291e-15	0.165485	0.217	0.094	1.13271e-10
SGPP1	5.21948e-15	0.158553	0.19	0.076	1.15267e-10
EIF3H	5.47754e-15	-0.299677	0.513	0.651	1.20966e-10
TESC	5.71933e-15	-0.165456	0.014	0.118	1.26306e-10
SMCHD1	5.86711e-15	-0.30499	0.207	0.373	1.29569e-10
SDCCAG8	6.43214e-15	0.230531	0.41	0.246	1.42047e-10
THBD	6.55938e-15	0.216416	0.724	0.508	1.44857e-10
ASGR2	6.92067e-15	-0.182417	0.017	0.123	1.52836e-10
CTNND1	7.27497e-15	0.182354	0.312	0.164	1.6066e-10
SUMO3	7.37916e-15	0.265326	0.634	0.476	1.62961e-10
UNC5B	7.48117e-15	0.148275	0.184	0.072	1.65214e-10
SMPDL3A	8.01459e-15	0.181084	0.207	0.089	1.76994e-10
CARD11	8.02832e-15	0.128733	0.144	0.048	1.77297e-10
ITGAE	8.05184e-15	-0.231725	0.108	0.255	1.77817e-10
PPT1	8.25467e-15	0.252288	0.752	0.579	1.82296e-10
PIP5K1C	8.27063e-15	0.208511	0.292	0.152	1.82649e-10
USP9X	8.4866e-15	0.232652	0.425	0.263	1.87418e-10
SFMBT2	8.59025e-15	0.162214	0.231	0.104	1.89707e-10
TNFSF15	9.34001e-15	0.156877	0.121	0.035	2.06265e-10
SREBF1	9.60403e-15	0.17314	0.253	0.12	2.12095e-10
IL32	9.98406e-15	-0.67555	0.072	0.2	2.20488e-10
TMEM154	1.02923e-14	-0.168806	0.024	0.133	2.27296e-10
CHMP3	1.08033e-14	0.215006	0.424	0.261	2.3858e-10
COX8A	1.08733e-14	0.24823	0.953	0.886	2.40126e-10
SRSF5	1.1065e-14	-0.398242	0.549	0.661	2.44359e-10
CMKLR1	1.16864e-14	0.161543	0.177	0.069	2.58082e-10
PTPA	1.29632e-14	0.184153	0.275	0.137	2.8628e-10
SLC38A1	1.33609e-14	-0.175063	0.022	0.13	2.95063e-10
DEK	1.41282e-14	0.320267	0.765	0.613	3.12007e-10
NDUFS5	1.49865e-14	0.223008	0.882	0.763	3.30961e-10
SOCS3	1.52228e-14	0.234524	0.703	0.533	3.36179e-10
PRKCB	1.56754e-14	-0.247458	0.132	0.281	3.46175e-10
GPX4	1.61923e-14	0.217844	0.956	0.879	3.57591e-10
CTTNBP2NL	1.71227e-14	0.159652	0.206	0.088	3.78138e-10
MAP3K13	1.71804e-14	0.189123	0.284	0.146	3.79413e-10
ARPIN	1.77354e-14	0.157351	0.209	0.09	3.91669e-10
KMO	2.08796e-14	0.246979	0.33	0.184	4.61105e-10
ID2	2.10364e-14	0.339327	0.741	0.588	4.64567e-10
MCTP2	2.16808e-14	-0.161338	0.016	0.118	4.78799e-10
GATM	2.27226e-14	0.119256	0.113	0.032	5.01806e-10
HSP90AB1	2.28222e-14	-0.575389	0.923	0.922	5.04006e-10
MRC2	2.41686e-14	0.129407	0.121	0.036	5.3374e-10
HNRNPF	2.46358e-14	-0.274006	0.396	0.558	5.44057e-10
MYADM	2.52005e-14	-0.341153	0.33	0.496	5.56529e-10
ADPRH	2.5608e-14	0.183512	0.229	0.106	5.65527e-10
PAG1	2.77966e-14	-0.306925	0.143	0.292	6.1386e-10
RASGRP2	2.83399e-14	-0.202437	0.057	0.181	6.25857e-10
CALU	2.85913e-14	0.220268	0.408	0.25	6.3141e-10
SCD	2.89278e-14	0.185728	0.286	0.144	6.38842e-10
SLC12A7	2.93219e-14	0.174354	0.224	0.103	6.47545e-10
WLS	3.02839e-14	0.127764	0.138	0.046	6.6879e-10
RNF130	3.45326e-14	0.24627	0.881	0.748	7.62617e-10
JUND	3.50378e-14	0.225206	0.945	0.87	7.73775e-10
GPR155	3.52631e-14	0.12379	0.115	0.033	7.78751e-10
ZBED1	3.72114e-14	0.215399	0.206	0.091	8.21778e-10
TIMM8B	3.74137e-14	0.223827	0.637	0.469	8.26245e-10
MATR3.1	3.85668e-14	-0.238769	0.107	0.248	8.5171e-10
CPM	3.86048e-14	0.205359	0.433	0.266	8.52549e-10
GFRA2	3.89098e-14	0.117498	0.11	0.03	8.59283e-10
ATF6	3.9656e-14	0.28292	0.358	0.215	8.75764e-10
MYOF	4.10542e-14	0.212705	0.403	0.244	9.06641e-10
NAGA	4.2072e-14	0.212531	0.427	0.265	9.29118e-10
POMP	4.84358e-14	0.257344	0.871	0.747	1.06966e-09
VEGFA	5.23026e-14	0.309371	0.702	0.534	1.15505e-09
DMXL2	5.40349e-14	0.238866	0.513	0.343	1.19331e-09
SPI1	5.6329e-14	0.246772	0.942	0.834	1.24397e-09
HSD17B14	6.39354e-14	0.134968	0.126	0.04	1.41195e-09
PPDPF	7.53071e-14	0.264299	0.917	0.82	1.66308e-09
CRYL1	9.40992e-14	0.179117	0.272	0.139	2.07809e-09
GNB4	9.74113e-14	0.202176	0.388	0.236	2.15123e-09
NR4A1	9.92485e-14	0.178957	0.794	0.64	2.1918e-09
CTSD	1.017e-13	0.112737	0.978	0.898	2.24593e-09
EIF3I	1.03019e-13	-0.250806	0.342	0.5	2.27507e-09
ARL6IP4	1.09354e-13	0.245172	0.805	0.672	2.41498e-09
RPLP2	1.10222e-13	-0.228524	0.994	0.991	2.43413e-09
CCL8	1.15797e-13	0.231662	0.126	0.04	2.55725e-09
CST7	1.18288e-13	-0.387386	0.071	0.197	2.61226e-09
AGPAT4	1.22771e-13	0.205937	0.267	0.138	2.71128e-09
TP53I13	1.29397e-13	0.174178	0.267	0.136	2.8576e-09
SH3BGRL3	1.54125e-13	-0.270525	0.997	0.989	3.40369e-09
NFKBIE	1.56245e-13	0.240132	0.367	0.219	3.45052e-09
STOM	1.59723e-13	0.205567	0.402	0.247	3.52733e-09
ARL4A	1.67786e-13	-0.358191	0.303	0.452	3.70538e-09
C6orf62	1.68788e-13	0.216477	0.38	0.229	3.72752e-09
GNLY	1.71746e-13	-0.521235	0.014	0.11	3.79284e-09
TP53INP2	1.75494e-13	0.198793	0.306	0.168	3.8756e-09
UQCRQ	1.76853e-13	0.261384	0.827	0.716	3.90561e-09
VAT1	2.08748e-13	0.228491	0.429	0.27	4.61e-09
PHLDA1	2.10229e-13	-0.54025	0.452	0.571	4.6427e-09
FADS1	2.14573e-13	0.195232	0.223	0.106	4.73862e-09
ALDOA	2.17824e-13	-0.460512	0.887	0.907	4.81043e-09
TNFAIP6	2.18117e-13	-0.415328	0.058	0.176	4.8169e-09
NFE2L1	2.20985e-13	0.153175	0.214	0.098	4.88024e-09
SSR4	2.48432e-13	-0.312011	0.662	0.781	5.48638e-09
SFPQ	2.53659e-13	-0.316678	0.568	0.683	5.60181e-09
HSBP1L1	2.59916e-13	0.14553	0.174	0.071	5.73999e-09
USP6NL	2.69511e-13	0.161201	0.188	0.081	5.95189e-09
TAGLN2	2.79865e-13	-0.34699	0.854	0.886	6.18053e-09
ARHGEF10L	2.91502e-13	0.144483	0.181	0.076	6.43753e-09
NCF4	2.93144e-13	0.244353	0.516	0.366	6.47379e-09
WDFY3	2.99172e-13	0.164311	0.25	0.124	6.60692e-09
SMAD3	3.07176e-13	-0.166091	0.013	0.104	6.78368e-09
PHACTR1	3.3368e-13	-0.357827	0.254	0.399	7.36898e-09
MAP3K20	3.33806e-13	-0.19658	0.071	0.194	7.37176e-09
RBM47	3.33839e-13	0.239891	0.515	0.354	7.3725e-09
ST6GAL1	3.4475e-13	0.14722	0.187	0.08	7.61347e-09
POLR2A	3.86369e-13	0.289363	0.496	0.336	8.53257e-09
APOBEC3A	4.05267e-13	-0.167225	0.013	0.104	8.94991e-09
AL135905.2	4.06455e-13	-0.269948	0.163	0.307	8.97615e-09
BAG3	4.11541e-13	-0.409403	0.224	0.395	9.08848e-09
COPRS	4.15433e-13	0.18746	0.297	0.163	9.17442e-09
RPS16	4.15936e-13	-0.226827	0.992	0.987	9.18553e-09
ITGA9	4.23269e-13	0.136477	0.17	0.068	9.34747e-09
COMMD4	4.60275e-13	0.199242	0.35	0.208	1.01647e-08
AC005280.2	5.07807e-13	-0.177971	0.02	0.117	1.12144e-08
GRN	5.10701e-13	0.151469	0.936	0.844	1.12783e-08
B4GALT1	5.12125e-13	0.276496	0.546	0.398	1.13098e-08
IFITM1	5.72377e-13	-0.49399	0.155	0.297	1.26404e-08
CHCHD7	5.7591e-13	0.204332	0.424	0.269	1.27184e-08
AC016831.5	5.87777e-13	0.179754	0.237	0.117	1.29805e-08
SLC25A5	6.01925e-13	-0.321214	0.738	0.797	1.32929e-08
RPS27L	6.07559e-13	0.224618	0.711	0.564	1.34173e-08
EPB41L4A-AS1	7.08567e-13	-0.188298	0.068	0.188	1.5648e-08
NR1H3	7.40673e-13	0.150947	0.19	0.083	1.6357e-08
UBA52	7.46355e-13	-0.185166	0.991	0.987	1.64825e-08
SCCPDH	7.70022e-13	0.183894	0.294	0.161	1.70052e-08
SUB1	7.77581e-13	-0.294197	0.598	0.699	1.71721e-08
SQOR	7.82168e-13	0.226038	0.578	0.429	1.72734e-08
SLC38A7	8.41866e-13	0.122079	0.148	0.055	1.85918e-08
SQSTM1	8.43442e-13	-0.371628	0.702	0.776	1.86266e-08
BEX3	8.89948e-13	0.177199	0.298	0.161	1.96536e-08
BACE1	9.03272e-13	0.114956	0.132	0.046	1.99479e-08
COX14	9.10202e-13	0.239003	0.534	0.388	2.01009e-08
NDUFC1	9.42235e-13	0.229841	0.571	0.417	2.08083e-08
AC015912.3	9.52594e-13	-0.603407	0.265	0.391	2.10371e-08
CDK2AP1	1.02153e-12	0.205825	0.427	0.279	2.25596e-08
NDUFA4	1.03023e-12	0.274023	0.874	0.788	2.27515e-08
PABPC4	1.04718e-12	0.245678	0.507	0.359	2.31258e-08
RHOBTB3	1.09894e-12	0.134294	0.203	0.091	2.42691e-08
LINC02611	1.22272e-12	0.117883	0.143	0.053	2.70024e-08
SPG21	1.24485e-12	0.252209	0.559	0.42	2.74913e-08
HNRNPDL	1.2662e-12	-0.295188	0.51	0.643	2.79628e-08
NUCB1	1.29763e-12	0.249059	0.623	0.483	2.86568e-08
GBA	1.3203e-12	0.178202	0.298	0.165	2.91576e-08
ZDHHC12	1.35932e-12	0.180348	0.309	0.175	3.00193e-08
TBC1D14	1.43675e-12	0.178693	0.333	0.192	3.17291e-08
RBM8A	1.51247e-12	-0.272134	0.381	0.521	3.34013e-08
ZCRB1	1.53668e-12	0.206463	0.352	0.212	3.39361e-08
PAX8	1.55458e-12	0.138777	0.176	0.075	3.43314e-08
MS4A14	1.55546e-12	0.156568	0.214	0.101	3.43508e-08
PNPLA2	1.65153e-12	-0.230224	0.221	0.374	3.64725e-08
MIF	1.66166e-12	0.104459	0.965	0.878	3.66961e-08
ATN1	1.77514e-12	0.144684	0.168	0.07	3.92023e-08
MAP4K3-DT	2.03637e-12	0.159269	0.214	0.102	4.49711e-08
ATP5MF	2.05453e-12	0.226932	0.881	0.789	4.53722e-08
NCS1	2.06331e-12	0.14447	0.16	0.065	4.55661e-08
SEM1	2.1001e-12	0.226242	0.763	0.626	4.63786e-08
NFAT5	2.10069e-12	-0.236131	0.151	0.29	4.63916e-08
ITGAX	2.1761e-12	0.328611	0.637	0.494	4.80571e-08
ZFHX3	2.45132e-12	0.174072	0.328	0.189	5.41349e-08
VASH1	2.48257e-12	0.154067	0.265	0.139	5.4825e-08
VOPP1	2.70642e-12	0.192553	0.402	0.254	5.97685e-08
MCOLN1	2.74323e-12	0.196582	0.403	0.258	6.05815e-08
HPGDS	2.75217e-12	-0.030739	0.224	0.101	6.07788e-08
H2AFY	2.81317e-12	-0.300506	0.725	0.78	6.2126e-08
DSTN	2.93647e-12	0.213007	0.496	0.349	6.48491e-08
CD7	3.04251e-12	-0.407377	0.05	0.159	6.71907e-08
OXA1L	3.0635e-12	-0.233046	0.253	0.403	6.76543e-08
ME2	3.19072e-12	0.235176	0.44	0.296	7.04639e-08
CPED1	3.22644e-12	0.137417	0.187	0.083	7.12528e-08
GALNT1	3.23957e-12	0.187223	0.3	0.17	7.15428e-08
PFKL	3.29464e-12	0.225095	0.52	0.378	7.27588e-08
HPGD	3.39066e-12	-0.223494	0.017	0.106	7.48794e-08
RHOA	3.43729e-12	0.20643	0.975	0.946	7.59092e-08
TMEM170B	3.43918e-12	-0.169724	0.047	0.154	7.59508e-08
PAX8-AS1	3.49077e-12	0.193942	0.275	0.151	7.70902e-08
PRDX3	3.50292e-12	0.220605	0.597	0.445	7.73586e-08
ATP5MD	3.55329e-12	0.245062	0.862	0.767	7.84709e-08
HGSNAT	3.57461e-12	0.211648	0.381	0.238	7.89418e-08
ARPC2	3.6337e-12	0.228513	0.975	0.925	8.02465e-08
APOL4	3.64055e-12	0.129402	0.185	0.082	8.03978e-08
GNG2	3.72773e-12	-0.21136	0.078	0.198	8.23231e-08
EPSTI1	3.80267e-12	0.234908	0.41	0.266	8.39782e-08
SECTM1	4.24011e-12	0.199054	0.35	0.21	9.36386e-08
MRPL57	4.29758e-12	0.247403	0.523	0.381	9.49077e-08
CXCL1	4.31073e-12	0.104426	0.267	0.142	9.51982e-08
PIM1	4.43474e-12	-0.305106	0.168	0.305	9.79368e-08
LPP	4.49254e-12	0.197126	0.333	0.198	9.92133e-08
DEF8	4.53884e-12	0.184136	0.311	0.18	1.00236e-07
PNPO	5.00565e-12	0.129499	0.165	0.069	1.10545e-07
CYSTM1	5.05558e-12	0.197926	0.468	0.311	1.11648e-07
RNASE2	5.25894e-12	-0.338029	0.17	0.304	1.16139e-07
SKIL	5.31751e-12	-0.359797	0.369	0.498	1.17432e-07
DUSP6	5.34091e-12	-0.513186	0.314	0.443	1.17949e-07
CCL3	5.34517e-12	0.402222	0.633	0.491	1.18043e-07
TFCP2L1	5.40392e-12	0.117821	0.121	0.042	1.1934e-07
RGL1	5.74152e-12	0.169242	0.308	0.175	1.26796e-07
RPL36AL	6.0024e-12	-0.256725	0.846	0.883	1.32557e-07
CAPZA2	6.32699e-12	0.229856	0.675	0.547	1.39725e-07
NXT1	6.5368e-12	-0.198255	0.091	0.212	1.44359e-07
CEBPD	6.71646e-12	0.272279	0.887	0.738	1.48326e-07
MSRB2	6.8526e-12	0.183019	0.328	0.195	1.51333e-07
LAT	6.9541e-12	-0.158846	0.019	0.107	1.53574e-07
STX12	7.10054e-12	0.173435	0.294	0.165	1.56808e-07
SLC25A3	7.33456e-12	-0.279723	0.747	0.796	1.61976e-07
WDR81	7.36581e-12	0.126123	0.152	0.062	1.62667e-07
VMP1	8.56757e-12	-0.242115	0.245	0.39	1.89206e-07
AREG	8.80836e-12	-0.887422	0.468	0.593	1.94524e-07
DNAJB1	9.03964e-12	-0.722522	0.488	0.619	1.99632e-07
PTGER4	9.33359e-12	0.191082	0.327	0.191	2.06123e-07
ASAP1	1.00265e-11	0.193937	0.374	0.234	2.21426e-07
DPP7	1.00869e-11	0.211277	0.617	0.464	2.2276e-07
TNIP1	1.01149e-11	-0.261373	0.229	0.367	2.23378e-07
PHACTR2	1.05338e-11	0.210235	0.399	0.26	2.32629e-07
STK17A	1.09424e-11	-0.24041	0.154	0.288	2.41652e-07
CDKN2D	1.20167e-11	-0.163137	0.055	0.161	2.65377e-07
SIGLEC10	1.20847e-11	0.198309	0.484	0.325	2.66879e-07
EIF2A	1.2247e-11	-0.224043	0.19	0.328	2.70464e-07
SPN	1.22779e-11	-0.188111	0.089	0.209	2.71146e-07
YPEL3	1.23732e-11	-0.248057	0.173	0.311	2.7325e-07
LY96	1.28799e-11	0.223576	0.498	0.35	2.84439e-07
RSL1D1	1.37324e-11	-0.240057	0.232	0.376	3.03267e-07
EIF3D	1.38833e-11	-0.219293	0.268	0.42	3.06598e-07
PDZD11	1.39936e-11	0.154818	0.24	0.125	3.09035e-07
GLIPR1	1.40219e-11	-0.296911	0.347	0.478	3.0966e-07
PIKFYVE	1.44622e-11	0.201078	0.29	0.168	3.19382e-07
ZMYND15	1.44691e-11	0.102987	0.111	0.037	3.19537e-07
BATF	1.45249e-11	-0.248164	0.089	0.207	3.20768e-07
SULF2	1.45562e-11	-0.155688	0.036	0.133	3.21458e-07
DHRSX	1.58793e-11	0.16864	0.221	0.113	3.50678e-07
CD99	1.59889e-11	0.221178	0.81	0.669	3.531e-07
LAMP2	1.61748e-11	0.200836	0.496	0.345	3.57204e-07
KLF10	1.62964e-11	-0.325798	0.242	0.375	3.59889e-07
EMILIN2	1.7353e-11	0.226689	0.636	0.499	3.83224e-07
DNM2	1.82853e-11	0.226089	0.639	0.515	4.03812e-07
CNN2	1.87278e-11	-0.308786	0.21	0.34	4.13585e-07
SIRPB1	1.87472e-11	-0.200196	0.097	0.217	4.14014e-07
SFXN3	2.01537e-11	0.176591	0.328	0.196	4.45074e-07
DOCK1	2.09205e-11	0.110353	0.126	0.046	4.62008e-07
LILRA1	2.14295e-11	-0.145103	0.025	0.114	4.7325e-07
SLC35B4	2.21214e-11	0.130524	0.173	0.077	4.8853e-07
PGK1	2.37588e-11	-0.333765	0.797	0.844	5.24689e-07
CD151	2.38868e-11	0.200517	0.507	0.357	5.27516e-07
IDI1	2.46666e-11	0.185171	0.388	0.246	5.44738e-07
NR3C1	2.51523e-11	-0.293947	0.234	0.367	5.55464e-07
ASPH	2.57712e-11	0.203739	0.471	0.322	5.69132e-07
SELENOM	2.69924e-11	0.143761	0.203	0.098	5.961e-07
TES	2.75953e-11	-0.221041	0.154	0.285	6.09414e-07
TP53BP2	3.16219e-11	-0.215004	0.135	0.263	6.98339e-07
EHD1	3.24941e-11	-0.400427	0.264	0.391	7.17601e-07
CCDC170	3.3177e-11	0.136535	0.152	0.064	7.3268e-07
CCND3	3.32588e-11	-0.248996	0.243	0.381	7.34487e-07
PSAP	3.54309e-11	0.173256	0.983	0.95	7.82457e-07
ABCC5	3.70922e-11	0.123804	0.151	0.063	8.19143e-07
SLC11A1	3.82636e-11	-0.371419	0.557	0.655	8.45012e-07
MCM5	3.84902e-11	0.177479	0.284	0.162	8.50017e-07
SLC35F6	3.9581e-11	0.145377	0.215	0.108	8.74108e-07
PPARG	4.03873e-11	-0.179116	0.066	0.175	8.91912e-07
ANXA4	4.0835e-11	0.195972	0.438	0.296	9.018e-07
RSL24D1	4.10343e-11	-0.234473	0.203	0.336	9.06202e-07
REEP3	4.25272e-11	0.203234	0.381	0.25	9.39171e-07
PLXDC2	4.37779e-11	0.199925	0.666	0.51	9.66792e-07
C20orf27	4.41557e-11	-0.236931	0.185	0.317	9.75135e-07
MVP	4.59604e-11	0.209716	0.451	0.314	1.01499e-06
LYSMD2	4.61614e-11	0.16519	0.278	0.156	1.01943e-06
IFI35	4.70087e-11	0.180807	0.394	0.253	1.03814e-06
SMARCD3	4.8323e-11	-0.150792	0.038	0.132	1.06717e-06
OGFRL1	4.92734e-11	0.198919	0.512	0.361	1.08815e-06
TMEM236	4.99305e-11	0.153007	0.192	0.092	1.10267e-06
P4HB	5.40994e-11	0.208103	0.843	0.727	1.19473e-06
ECHS1	5.51044e-11	0.209054	0.458	0.325	1.21693e-06
PTPRM	5.5879e-11	0.11129	0.116	0.042	1.23403e-06
SPOCK2	5.63174e-11	-0.209465	0.025	0.111	1.24371e-06
PTP4A2	5.94288e-11	-0.286736	0.468	0.58	1.31242e-06
LGALS9	6.2241e-11	0.231071	0.637	0.498	1.37453e-06
SERPINB6	6.25456e-11	0.187969	0.504	0.356	1.38126e-06
AP2M1	6.64977e-11	0.209142	0.728	0.599	1.46854e-06
CCDC50	6.65249e-11	0.167423	0.316	0.187	1.46914e-06
IMPA2	6.80272e-11	-0.151778	0.055	0.157	1.50231e-06
ELOVL5	6.82434e-11	-0.285235	0.151	0.276	1.50709e-06
LPL	6.87047e-11	0.348165	0.196	0.098	1.51728e-06
ELOB	7.15759e-11	0.197667	0.928	0.861	1.58068e-06
GTF2H5	7.16078e-11	0.165014	0.361	0.227	1.58139e-06
SLC66A2	7.18292e-11	0.183468	0.403	0.268	1.58628e-06
PCBP1	7.24862e-11	-0.274155	0.661	0.739	1.60079e-06
U62317.4	7.54644e-11	0.140812	0.176	0.081	1.66656e-06
PLP2	7.56642e-11	-0.272457	0.538	0.648	1.67097e-06
ZFAND2A	7.65035e-11	-0.295402	0.226	0.365	1.6895e-06
TSEN54	8.05522e-11	-0.171963	0.019	0.1	1.77891e-06
SETD3	8.20482e-11	0.186738	0.341	0.213	1.81195e-06
STK10	8.21088e-11	-0.228723	0.17	0.301	1.81329e-06
PCYOX1	8.34217e-11	0.108738	0.113	0.04	1.84229e-06
PLBD2	8.4225e-11	0.163478	0.284	0.164	1.86002e-06
CD82	9.023e-11	-0.278832	0.212	0.342	1.99264e-06
MCM4	9.23804e-11	0.13834	0.185	0.088	2.04013e-06
MCUR1	9.32604e-11	0.183529	0.339	0.211	2.05956e-06
SHTN1	9.49422e-11	0.187119	0.358	0.227	2.0967e-06
GPBP1	9.65918e-11	-0.224447	0.243	0.383	2.13313e-06
PFDN5	9.71491e-11	-0.203995	0.984	0.975	2.14544e-06
COA3	9.72469e-11	0.190107	0.372	0.242	2.1476e-06
CYFIP2	9.81778e-11	-0.144499	0.025	0.11	2.16816e-06
APP	9.83078e-11	0.224406	0.542	0.399	2.17103e-06
TPP1	9.90687e-11	0.231307	0.677	0.57	2.18783e-06
VIM-AS1	9.9715e-11	-0.178773	0.077	0.185	2.20211e-06
SLC8A1	1.01031e-10	0.190796	0.413	0.275	2.23116e-06
AC007384.1	1.0128e-10	-0.158117	0.044	0.139	2.23666e-06
ILF2	1.04956e-10	-0.207092	0.243	0.38	2.31784e-06
IFITM10	1.07653e-10	0.148889	0.174	0.081	2.37742e-06
SPINT1	1.09899e-10	0.148973	0.254	0.14	2.42701e-06
CLCN7	1.18768e-10	0.162185	0.281	0.162	2.62288e-06
PHETA1	1.22779e-10	0.0910257	0.102	0.034	2.71144e-06
IFNGR1	1.29952e-10	-0.305785	0.488	0.6	2.86986e-06
SLC8B1	1.32141e-10	0.163586	0.303	0.18	2.9182e-06
SLC9A3R1	1.3423e-10	-0.19884	0.115	0.233	2.96434e-06
CYTH4	1.3493e-10	0.169711	0.275	0.158	2.97979e-06
HNRNPL	1.46156e-10	-0.234215	0.345	0.485	3.22772e-06
TBC1D7	1.4726e-10	-0.189946	0.091	0.202	3.25208e-06
RBX1	1.52555e-10	0.215899	0.678	0.551	3.36903e-06
ACOT13	1.56257e-10	0.143214	0.234	0.125	3.45078e-06
NECAP2	1.58301e-10	0.176745	0.38	0.247	3.49592e-06
CLIC2	1.75899e-10	0.11412	0.155	0.068	3.88456e-06
TGFBR2	1.83873e-10	0.200478	0.44	0.306	4.06066e-06
PARP12	1.84241e-10	0.148446	0.204	0.104	4.06879e-06
ANKRD22	1.84698e-10	0.130781	0.182	0.087	4.07886e-06
RRAS	1.90566e-10	0.166552	0.341	0.212	4.20847e-06
DYNLL1	1.9086e-10	0.231983	0.741	0.632	4.21496e-06
GIPC1	1.93827e-10	0.149629	0.228	0.121	4.28047e-06
TLE5	2.01124e-10	0.20068	0.526	0.377	4.44162e-06
SEC11A	2.02025e-10	-0.245537	0.485	0.604	4.46152e-06
TENT5C	2.08679e-10	-0.20135	0.044	0.137	4.60848e-06
BACH1	2.15152e-10	-0.242782	0.317	0.45	4.75142e-06
CENPB	2.19484e-10	0.134988	0.193	0.096	4.84709e-06
CKAP4	2.23828e-10	-0.167263	0.053	0.15	4.94301e-06
CSRP1	2.25303e-10	0.198383	0.48	0.34	4.97559e-06
MPP1	2.25457e-10	0.210207	0.694	0.556	4.97899e-06
GNS	2.26181e-10	0.185803	0.562	0.41	4.99498e-06
SOCS2	2.26255e-10	0.130964	0.144	0.062	4.99661e-06
NEK6	2.31856e-10	0.164188	0.433	0.289	5.1203e-06
TXN	2.35211e-10	0.251123	0.884	0.778	5.19441e-06
ANXA11	2.41165e-10	0.220037	0.725	0.604	5.32588e-06
TCF12	2.53657e-10	0.172811	0.349	0.221	5.60177e-06
MRPL40	2.66457e-10	0.165939	0.308	0.187	5.88444e-06
PTAFR	2.68983e-10	0.186486	0.424	0.289	5.94022e-06
TUBGCP2	2.72159e-10	0.201983	0.488	0.353	6.01037e-06
SLC39A3	2.84754e-10	0.132661	0.212	0.11	6.28851e-06
STK4	2.86973e-10	-0.204728	0.155	0.28	6.33752e-06
CCDC88A	2.90888e-10	0.207793	0.664	0.515	6.42397e-06
VAMP3	2.93992e-10	0.207384	0.41	0.284	6.49253e-06
FAM50A	2.9524e-10	0.192507	0.49	0.355	6.52008e-06
TNFAIP8L2	2.96129e-10	0.138727	0.224	0.119	6.53971e-06
ZNRF1	2.97638e-10	-0.139087	0.027	0.109	6.57303e-06
AL137857.1	2.99412e-10	-0.280112	0.436	0.574	6.61221e-06
SIRT2	2.99648e-10	0.164851	0.319	0.196	6.61743e-06
CD53	3.16569e-10	-0.249521	0.567	0.66	6.99111e-06
ITM2A	3.17137e-10	-0.188001	0.025	0.106	7.00366e-06
NOTCH2	3.23122e-10	-0.176641	0.1	0.212	7.13582e-06
CD3D	3.31028e-10	-0.253812	0.041	0.13	7.31043e-06
TK1	3.40491e-10	0.258043	0.201	0.104	7.51939e-06
GBP3	3.47739e-10	0.118137	0.135	0.056	7.67948e-06
RAB27A	3.56861e-10	-0.143271	0.055	0.152	7.88093e-06
STAC3	3.57876e-10	0.135734	0.25	0.138	7.90333e-06
FAM20C	3.8614e-10	0.153528	0.301	0.18	8.52752e-06
NIBAN2	4.20894e-10	0.175319	0.397	0.266	9.29502e-06
POLR2I	4.24142e-10	0.186246	0.345	0.222	9.36675e-06
MACF1	4.30336e-10	0.192137	0.534	0.394	9.50354e-06
GRASP	4.55142e-10	0.202729	0.57	0.431	1.00513e-05
UXT	4.84936e-10	-0.214023	0.421	0.557	1.07093e-05
SEPTIN1	4.96041e-10	-0.138491	0.024	0.103	1.09546e-05
CXorf40B	5.58162e-10	0.172632	0.203	0.105	1.23264e-05
AKNA	5.6542e-10	-0.171552	0.086	0.193	1.24867e-05
TAF1D	5.85402e-10	-0.247922	0.24	0.372	1.2928e-05
EML4	5.88603e-10	0.19099	0.622	0.478	1.29987e-05
CCNI	6.06034e-10	-0.234775	0.721	0.782	1.33837e-05
RPS17	6.12675e-10	-0.260891	0.689	0.753	1.35303e-05
DOCK10	6.41844e-10	0.243623	0.457	0.332	1.41745e-05
RHOH	6.42339e-10	-0.297773	0.126	0.237	1.41854e-05
EIF3G	6.52074e-10	-0.237652	0.436	0.559	1.44004e-05
RNF19A	6.68319e-10	-0.20938	0.099	0.209	1.47592e-05
DERA	6.75639e-10	0.126236	0.229	0.124	1.49208e-05
ISCU	6.99589e-10	0.219763	0.427	0.303	1.54497e-05
C15orf39	7.2696e-10	-0.166524	0.071	0.17	1.60542e-05
PLA2G15	7.42911e-10	0.138556	0.196	0.101	1.64064e-05
SERINC2	7.45194e-10	0.180044	0.272	0.16	1.64569e-05
MEGF9	7.68335e-10	-0.170154	0.068	0.165	1.69679e-05
TRIP6	7.69855e-10	0.120188	0.16	0.074	1.70015e-05
KLHDC3	7.73513e-10	0.168405	0.294	0.18	1.70823e-05
VTI1B	8.0027e-10	0.195715	0.4	0.278	1.76732e-05
USF2	8.07914e-10	0.182533	0.378	0.253	1.7842e-05
UBXN6	8.62943e-10	0.144994	0.224	0.122	1.90572e-05
PITPNA	8.89267e-10	0.163492	0.361	0.235	1.96386e-05
PDE4A	9.05953e-10	0.195101	0.43	0.296	2.00071e-05
NUCKS1	9.26843e-10	0.242995	0.545	0.413	2.04684e-05
GZMB	9.38979e-10	-0.508931	0.031	0.113	2.07364e-05
CYP27A1	9.61549e-10	-0.226077	0.03	0.111	2.12349e-05
CALM3	1.05628e-09	0.243861	0.677	0.563	2.33269e-05
NDUFA1	1.10282e-09	0.207364	0.89	0.815	2.43546e-05
ISG20	1.11074e-09	-0.274339	0.116	0.226	2.45296e-05
CD2	1.12002e-09	-0.183789	0.03	0.11	2.47345e-05
ABR	1.20108e-09	0.191786	0.378	0.255	2.65246e-05
FPR2	1.2028e-09	-0.250104	0.149	0.267	2.65627e-05
TMEM160	1.23022e-09	0.206384	0.488	0.363	2.71683e-05
UNC13B	1.27239e-09	0.0904459	0.1	0.036	2.80994e-05
NEDD4L	1.36022e-09	0.127574	0.19	0.096	3.00391e-05
SAMD9L	1.37889e-09	0.12949	0.201	0.105	3.04515e-05
SCP2	1.40285e-09	0.208358	0.564	0.438	3.09805e-05
DDX24	1.41076e-09	0.219005	0.567	0.423	3.11551e-05
RBMS2	1.41384e-09	0.11042	0.141	0.062	3.12232e-05
GIMAP4	1.43681e-09	0.146252	0.272	0.158	3.17305e-05
APIP	1.48474e-09	0.161295	0.349	0.225	3.27891e-05
CCL4	1.56294e-09	0.628382	0.479	0.36	3.4516e-05
IGFLR1	1.56649e-09	0.198112	0.546	0.412	3.45944e-05
PDK4	1.59988e-09	0.18346	0.353	0.224	3.53317e-05
ATP6AP2	1.67983e-09	0.219616	0.647	0.537	3.70974e-05
DFFA	1.69509e-09	0.109965	0.159	0.074	3.74345e-05
BMP1	1.75114e-09	0.0951227	0.116	0.046	3.86721e-05
P2RY12	1.75413e-09	0.111276	0.129	0.054	3.87381e-05
FBL	1.83702e-09	-0.168235	0.223	0.355	4.05687e-05
CCNYL1	1.95148e-09	0.137921	0.214	0.115	4.30964e-05
TSC22D3	2.08746e-09	-0.545748	0.7	0.748	4.60994e-05
HNRNPC	2.28998e-09	-0.227162	0.633	0.731	5.05718e-05
HMGB3	2.35534e-09	0.128386	0.246	0.14	5.20153e-05
DYNLRB1	2.40165e-09	0.190325	0.542	0.417	5.3038e-05
MVB12A	2.42714e-09	0.149504	0.286	0.175	5.36009e-05
HYAL2	2.50048e-09	0.0954107	0.119	0.049	5.52205e-05
HSP90B1	2.51679e-09	0.130361	0.917	0.829	5.55809e-05
APBB3	2.64724e-09	0.187045	0.198	0.105	5.84616e-05
SEPTIN10	2.69333e-09	0.122091	0.203	0.107	5.94795e-05
FEZ2	2.84219e-09	0.150098	0.273	0.163	6.27669e-05
SLC2A8	2.88485e-09	0.104446	0.143	0.064	6.3709e-05
CBX1	2.89026e-09	0.148389	0.243	0.14	6.38286e-05
NEAT1	2.89074e-09	0.305255	0.962	0.938	6.3839e-05
DNASE2	2.93699e-09	0.126719	0.301	0.181	6.48604e-05
LACC1	2.99023e-09	0.123941	0.198	0.104	6.60363e-05
TMA7	2.99672e-09	-0.20377	0.824	0.89	6.61797e-05
CCDC59	3.07595e-09	-0.168766	0.155	0.273	6.79294e-05
SFT2D2	3.09078e-09	0.140158	0.283	0.17	6.82569e-05
SARNP	3.18348e-09	0.189101	0.338	0.222	7.0304e-05
SNHG8	3.30861e-09	-0.257362	0.272	0.389	7.30673e-05
UBE2D1	3.52133e-09	-0.235501	0.388	0.512	7.77651e-05
NAA20	3.59846e-09	0.152651	0.339	0.218	7.94684e-05
SSH2	3.64335e-09	-0.22438	0.214	0.329	8.04598e-05
SLC9A9	3.69626e-09	0.115386	0.182	0.093	8.16281e-05
AP1S1	3.72015e-09	0.137123	0.298	0.183	8.21557e-05
GBP5	3.83369e-09	0.148356	0.226	0.126	8.46631e-05
LBR	3.84601e-09	-0.193152	0.127	0.236	8.49353e-05
MGAT4A	4.11078e-09	0.172979	0.466	0.335	9.07824e-05
HNRNPD	4.14313e-09	-0.207083	0.383	0.51	9.14969e-05
PDIA4	4.27496e-09	0.144789	0.49	0.346	9.44081e-05
CKS2	4.39407e-09	0.215088	0.391	0.265	9.70387e-05
NBEAL2	4.48934e-09	-0.133516	0.058	0.147	9.91426e-05
SELENOT	4.50198e-09	0.184464	0.562	0.432	9.94217e-05
PHLDB1	4.54425e-09	0.106851	0.154	0.072	0.000100355
SYNGR2	4.57731e-09	0.0994894	0.728	0.595	0.000101085
LCP1	4.59163e-09	-0.284748	0.81	0.855	0.000101402
UBE2D4	4.59731e-09	0.11068	0.163	0.079	0.000101527
SHISA4	4.61461e-09	0.0916445	0.113	0.045	0.000101909
MIR4435-2HG	4.62656e-09	-0.244889	0.272	0.399	0.000102173
U2AF1L5	4.6537e-09	-0.161414	0.137	0.248	0.000102772
MFHAS1	4.7165e-09	0.105659	0.132	0.058	0.000104159
B4GALT5	4.74682e-09	-0.225347	0.104	0.204	0.000104829
CHCHD10	5.07595e-09	0.20065	0.651	0.531	0.000112097
PNP	5.37866e-09	-0.37765	0.414	0.508	0.000118782
ARHGEF11	5.41765e-09	0.108595	0.149	0.07	0.000119643
VKORC1	5.50701e-09	0.159396	0.554	0.413	0.000121617
HMG20B	5.63503e-09	0.152475	0.319	0.202	0.000124444
CCT8	5.74988e-09	-0.185773	0.251	0.374	0.00012698
PRKAB1	5.83442e-09	0.121766	0.159	0.077	0.000128847
CD69	6.17594e-09	-0.50264	0.141	0.245	0.000136389
ACY1	6.54373e-09	0.101098	0.135	0.06	0.000144512
GEM	6.89253e-09	0.179433	0.235	0.135	0.000152215
EBI3	6.97248e-09	0.112319	0.121	0.051	0.00015398
GNPTG	7.02994e-09	0.198328	0.487	0.377	0.000155249
WDR55	7.10487e-09	0.170095	0.19	0.101	0.000156904
COX4I1	7.26164e-09	-0.175145	0.986	0.973	0.000160366
RBM3	7.3236e-09	-0.229149	0.703	0.781	0.000161734
TPT1	7.42716e-09	0.197732	1	1	0.000164021
AMDHD2	7.43172e-09	0.114399	0.188	0.098	0.000164122
SAMHD1	8.05101e-09	0.169634	0.794	0.652	0.000177799
RBM39	8.55046e-09	-0.249197	0.548	0.653	0.000188828
RRBP1	8.65254e-09	0.148133	0.57	0.432	0.000191083
AP5B1	8.69498e-09	0.158277	0.207	0.116	0.00019202
TMEM106A	8.83864e-09	0.10271	0.149	0.071	0.000195192
LAMP1	8.99496e-09	0.155773	0.639	0.495	0.000198645
SLC38A6	9.18324e-09	0.112048	0.201	0.108	0.000202803
CDK17	9.24532e-09	-0.163603	0.082	0.176	0.000204174
NECTIN2	9.49882e-09	0.162609	0.375	0.254	0.000209772
GNA15	9.67799e-09	0.129038	0.659	0.506	0.000213729
VPS9D1	9.74952e-09	0.110421	0.16	0.079	0.000215308
JAK1	9.75193e-09	-0.24421	0.414	0.529	0.000215362
LARP1	9.83034e-09	0.135425	0.251	0.149	0.000217093
GSTK1	1.00249e-08	-0.210253	0.451	0.566	0.000221389
P2RX1	1.05127e-08	-0.141704	0.041	0.12	0.000232162
TCP1	1.0625e-08	-0.251191	0.29	0.407	0.000234643
CCDC106	1.06918e-08	0.0884699	0.116	0.049	0.000236118
DNAJA1	1.07556e-08	-0.357376	0.608	0.696	0.000237527
NINJ1	1.08371e-08	0.148536	0.793	0.643	0.000239327
SPTSSA	1.09192e-08	0.138394	0.251	0.149	0.00024114
TIMM17B	1.0929e-08	-0.15546	0.121	0.225	0.000241356
CFH	1.10066e-08	0.0991063	0.13	0.058	0.00024307
ZNF428	1.11662e-08	0.145515	0.305	0.193	0.000246594
USP3	1.17697e-08	-0.182858	0.193	0.311	0.000259922
TSPAN3	1.20683e-08	0.159047	0.292	0.186	0.000266517
SNHG6	1.2625e-08	-0.222665	0.389	0.505	0.000278811
MINK1	1.30591e-08	0.131428	0.228	0.13	0.000288398
XPO6	1.30829e-08	0.134094	0.239	0.139	0.000288924
SMAP2	1.31676e-08	-0.301757	0.463	0.556	0.000290794
SLC43A3	1.32917e-08	0.189404	0.422	0.304	0.000293534
CSF3R	1.3691e-08	-0.306607	0.259	0.361	0.000302351
PSMB10	1.38687e-08	0.201986	0.606	0.491	0.000306277
CSTB	1.42226e-08	-0.17592	0.943	0.851	0.000314092
UNC93B1	1.47878e-08	0.183026	0.419	0.303	0.000326573
LY6E	1.4809e-08	0.176975	0.647	0.488	0.000327043
FP671120.7	1.49035e-08	0.109424	0.118	0.05	0.000329129
SKI	1.51833e-08	0.151808	0.267	0.164	0.000335308
PRC1	1.55947e-08	0.139839	0.132	0.06	0.000344393
PGLS	1.56498e-08	-0.234644	0.447	0.539	0.00034561
UQCC3	1.57729e-08	0.120236	0.207	0.115	0.000348328
CCL20	1.62197e-08	-0.304862	0.488	0.337	0.000358195
ZNF800	1.68659e-08	-0.166195	0.122	0.224	0.000372467
SH3TC1	1.68758e-08	0.171132	0.338	0.229	0.000372686
POLR2L	1.74221e-08	0.195676	0.871	0.779	0.00038475
ATP2C1	1.74909e-08	0.158013	0.292	0.186	0.000386268
TGOLN2	1.75212e-08	0.202959	0.612	0.497	0.000386939
PPCS	1.78223e-08	0.155974	0.37	0.254	0.000393588
IGBP1	1.82613e-08	-0.167422	0.198	0.313	0.000403282
SNX3	1.82949e-08	0.167602	0.83	0.718	0.000404025
CDC42BPB	2.01868e-08	0.119382	0.195	0.106	0.000445805
PPP1R9B	2.03994e-08	0.120037	0.214	0.12	0.000450501
SEL1L3	2.04015e-08	0.110486	0.187	0.099	0.000450547
TSHZ3	2.06391e-08	0.0919269	0.104	0.042	0.000455794
TMEM126B	2.12817e-08	0.121103	0.231	0.134	0.000469986
PIP4K2A	2.19742e-08	-0.175166	0.192	0.304	0.000485278
DUSP2	2.22779e-08	0.160031	0.603	0.463	0.000491984
TNFRSF21	2.26419e-08	0.120794	0.259	0.154	0.000500025
MESD	2.4106e-08	0.153077	0.374	0.255	0.000532356
ITFG1	2.41694e-08	0.141001	0.261	0.16	0.000533756
ITM2C	2.42537e-08	-0.210399	0.041	0.116	0.000535619
ARF1	2.43738e-08	-0.212884	0.716	0.781	0.000538271
GGA1	2.46077e-08	0.147588	0.268	0.167	0.000543436
SLC39A1	2.67669e-08	0.140771	0.361	0.244	0.000591121
CSGALNACT2	2.69188e-08	-0.202805	0.246	0.362	0.000594475
MEFV	2.69955e-08	-0.113276	0.036	0.11	0.000596168
ANKFY1	2.74424e-08	0.12144	0.171	0.089	0.000606038
MRPL12	2.77023e-08	0.139965	0.334	0.219	0.000611777
ZNF281	2.86248e-08	-0.111348	0.038	0.113	0.00063215
SLC43A2	2.96757e-08	0.176186	0.474	0.347	0.000655359
AP1S2	3.05435e-08	-0.282658	0.396	0.506	0.000674522
RETREG3	3.08476e-08	0.103016	0.144	0.07	0.000681239
CLEC12A	3.10794e-08	-0.193055	0.168	0.275	0.000686357
TCEAL9	3.2667e-08	0.109478	0.171	0.089	0.000721418
BMPR2	3.30905e-08	0.134494	0.254	0.155	0.00073077
HSPA1B	3.35187e-08	-0.894648	0.476	0.561	0.000740228
EMC10	3.43998e-08	0.17212	0.411	0.294	0.000759686
PDE4DIP	3.45839e-08	0.177337	0.48	0.355	0.000763752
FMNL3	3.50017e-08	0.125405	0.246	0.147	0.000772978
NDUFA3	3.52057e-08	0.17406	0.681	0.555	0.000777484
PLAAT4	3.68484e-08	0.167315	0.353	0.237	0.00081376
ZNF445	3.73298e-08	-0.158132	0.035	0.106	0.000824392
C1orf122	3.81409e-08	0.156705	0.418	0.301	0.000842303
MRPL55	3.8557e-08	0.149692	0.264	0.164	0.000851492
ETS1	3.93777e-08	-0.255153	0.074	0.16	0.000869617
STARD3	3.96808e-08	0.13856	0.3	0.193	0.000876311
RRAD	4.08196e-08	-0.361135	0.041	0.115	0.00090146
GSR	4.10592e-08	-0.156077	0.083	0.173	0.000906751
FCGR1B	4.11481e-08	0.104353	0.177	0.094	0.000908714
TRIM25	4.36922e-08	-0.172853	0.127	0.228	0.000964898
ACTB	4.39262e-08	0.140897	1	0.996	0.000970067
SAV1	4.5705e-08	0.119469	0.209	0.118	0.00100935
CYB5A	4.59033e-08	0.125368	0.284	0.177	0.00101373
LMO4	4.62336e-08	0.128473	0.226	0.132	0.00102102
OSBPL3	4.62761e-08	0.107795	0.162	0.083	0.00102196
TOP1	4.64224e-08	-0.210758	0.403	0.526	0.00102519
CD109	4.65964e-08	0.222643	0.438	0.327	0.00102903
HIST1H2BC	4.72988e-08	0.141877	0.171	0.09	0.00104455
KPNA4	4.7742e-08	-0.173266	0.221	0.335	0.00105433
FKBP3	5.1044e-08	0.143605	0.283	0.181	0.00112725
APPL2	5.12907e-08	0.107641	0.155	0.079	0.0011327
ATP2B1	5.14818e-08	-0.280779	0.33	0.433	0.00113692
PIEZO1	5.18469e-08	0.129266	0.228	0.134	0.00114499
GADD45GIP1	5.31661e-08	0.166022	0.502	0.379	0.00117412
NME2	5.37722e-08	0.159363	0.954	0.911	0.00118751
HBP1	5.43651e-08	-0.173551	0.162	0.267	0.0012006
CLDND1	5.60538e-08	-0.169882	0.144	0.248	0.00123789
LTB	5.72262e-08	-0.622388	0.041	0.113	0.00126378
UBC	5.72913e-08	0.0684447	0.998	0.98	0.00126522
ANKIB1	5.7783e-08	0.117417	0.201	0.113	0.00127608
RHEB	5.82457e-08	0.156339	0.557	0.438	0.0012863
DYNLT1	5.91826e-08	0.16991	0.446	0.326	0.00130699
IQCG	5.9222e-08	0.0997061	0.115	0.05	0.00130786
BID	6.0112e-08	-0.256634	0.314	0.416	0.00132751
NIPSNAP2	6.09147e-08	0.143684	0.322	0.214	0.00134524
KDELR2	6.10753e-08	0.165567	0.476	0.359	0.00134879
C12orf57	6.12072e-08	-0.248707	0.229	0.335	0.0013517
IFNAR2	6.32561e-08	-0.154974	0.157	0.262	0.00139695
SLC16A3	6.74192e-08	0.138312	0.761	0.618	0.00148889
SLC36A4	6.74462e-08	-0.133825	0.093	0.184	0.00148948
CST3	6.77125e-08	0.0956842	0.997	0.962	0.00149536
POLR1D	6.86502e-08	-0.183782	0.29	0.405	0.00151607
BIN2	6.87789e-08	-0.192127	0.181	0.286	0.00151891
IL1R1	6.93108e-08	-0.16637	0.064	0.146	0.00153066
SERPINE1	6.98199e-08	-0.2123	0.052	0.13	0.0015419
IL18BP	7.04889e-08	0.117776	0.207	0.118	0.00155668
PSMC1	7.0607e-08	0.154665	0.342	0.236	0.00155929
HDLBP	7.13235e-08	0.162366	0.611	0.49	0.00157511
HADHA	7.66265e-08	-0.19626	0.424	0.529	0.00169222
NFU1	7.68794e-08	0.132086	0.245	0.149	0.0016978
UQCC2	7.71142e-08	0.173869	0.416	0.302	0.00170299
NBPF26	7.72644e-08	-0.143808	0.089	0.179	0.00170631
CCT4	7.76561e-08	-0.221325	0.345	0.454	0.00171496
GLIPR2	7.8423e-08	-0.221409	0.403	0.5	0.00173189
NCF1	8.01293e-08	-0.286648	0.273	0.379	0.00176957
RAB24	8.01531e-08	-0.15427	0.127	0.225	0.0017701
ICAM2	8.11295e-08	-0.112584	0.047	0.123	0.00179166
VCL	8.1355e-08	-0.124086	0.05	0.127	0.00179664
DENND1A	8.3345e-08	0.146451	0.297	0.195	0.00184059
KRT10	8.43937e-08	-0.16926	0.353	0.471	0.00186375
GNL3	8.54718e-08	0.313947	0.264	0.168	0.00188756
IQCE	8.61742e-08	0.0850102	0.113	0.05	0.00190307
TRIR	8.72967e-08	-0.220864	0.534	0.619	0.00192786
PIM2	8.7363e-08	-0.26873	0.063	0.142	0.00192933
MRPL17	8.83054e-08	0.125543	0.22	0.13	0.00195014
RPS29	8.84103e-08	-0.191455	0.987	0.987	0.00195245
FLVCR2	8.90588e-08	0.107686	0.201	0.113	0.00196677
PHLDA2	9.09608e-08	0.178963	0.451	0.333	0.00200878
PMPCB	9.13843e-08	-0.12949	0.094	0.185	0.00201813
SYNE2	9.20198e-08	-0.129874	0.035	0.104	0.00203216
DANCR	9.26115e-08	-0.120065	0.036	0.106	0.00204523
HEBP1	9.87121e-08	0.140975	0.29	0.189	0.00217996
CTDNEP1	1.00344e-07	0.16172	0.422	0.309	0.00221599
ALDH1A1	1.01175e-07	0.0984331	0.149	0.075	0.00223435
PNISR	1.01913e-07	-0.184494	0.204	0.312	0.00225065
TGM2	1.02096e-07	0.109122	0.276	0.174	0.00225468
ETFRF1	1.02517e-07	0.109061	0.152	0.078	0.00226399
MRPS15	1.02541e-07	0.156705	0.44	0.321	0.00226451
COX5B	1.04128e-07	0.188533	0.909	0.851	0.00229957
GPR82	1.04295e-07	0.0959905	0.104	0.044	0.00230324
CXorf40A	1.06492e-07	0.10521	0.138	0.067	0.00235177
KHSRP	1.21728e-07	0.127903	0.232	0.141	0.00268825
HNRNPAB	1.2229e-07	0.211394	0.642	0.541	0.00270064
PRCP	1.22995e-07	0.177144	0.391	0.279	0.00271622
TUFM	1.26008e-07	-0.16487	0.297	0.412	0.00278275
ARAP1	1.27488e-07	0.14825	0.353	0.242	0.00281544
TBRG1	1.2924e-07	-0.144877	0.181	0.29	0.00285413
SLC11A2	1.31977e-07	0.121715	0.243	0.149	0.00291458
PLSCR3	1.34906e-07	-0.121513	0.068	0.149	0.00297927
FBRS	1.35384e-07	-0.133376	0.104	0.196	0.00298982
JAK3	1.35429e-07	-0.10375	0.044	0.117	0.00299081
MOV10	1.36386e-07	0.0873661	0.119	0.055	0.00301195
SERPINF1	1.39666e-07	0.119737	0.138	0.068	0.00308437
UBE2F	1.40565e-07	0.176091	0.446	0.337	0.00310424
PAFAH1B1	1.44574e-07	-0.184408	0.327	0.436	0.00319276
CLPTM1	1.44864e-07	0.13993	0.305	0.204	0.00319918
ZBTB38	1.44979e-07	0.136264	0.261	0.163	0.00320173
ACAP1	1.45226e-07	-0.144546	0.096	0.185	0.00320717
TLE3	1.45553e-07	-0.170256	0.173	0.275	0.0032144
SRSF3	1.46031e-07	-0.23508	0.479	0.57	0.00322495
SF3A2	1.48713e-07	-0.13573	0.122	0.218	0.00328417
TOMM20	1.52484e-07	-0.18299	0.419	0.53	0.00336747
HIST3H2A	1.55968e-07	-0.203803	0.11	0.2	0.00344439
SLC7A5	1.57446e-07	-0.283544	0.43	0.52	0.00347703
CD2AP	1.5814e-07	0.116872	0.231	0.139	0.00349235
EPC1	1.58279e-07	-0.197211	0.265	0.372	0.00349544
TUBB6	1.58941e-07	0.14718	0.407	0.293	0.00351006
STK24	1.59254e-07	-0.185368	0.297	0.409	0.00351696
SYTL3	1.62964e-07	-0.303102	0.157	0.251	0.0035989
ILK	1.63219e-07	0.160367	0.479	0.37	0.00360454
SMNDC1	1.64628e-07	-0.138743	0.141	0.241	0.00363565
KCNK6	1.67097e-07	0.113136	0.21	0.123	0.00369016
SUPT4H1	1.69844e-07	-0.161335	0.248	0.36	0.00375083
DAZAP2	1.69887e-07	-0.203232	0.677	0.737	0.00375179
TXNL4A	1.72173e-07	0.178796	0.615	0.511	0.00380226
TMEM35B	1.78187e-07	0.169183	0.289	0.194	0.00393509
ENTPD6	1.82185e-07	0.116289	0.182	0.102	0.00402338
GHITM	1.92756e-07	-0.190106	0.43	0.531	0.00425683
HIPK2	1.9302e-07	-0.219057	0.265	0.372	0.00426265
GPAA1	1.94452e-07	0.141392	0.297	0.198	0.00429428
OSM	2.16439e-07	0.239005	0.344	0.242	0.00477983
DTD1	2.17805e-07	0.122559	0.204	0.12	0.00481001
MYD88	2.17973e-07	-0.202073	0.261	0.364	0.00481371
SLC35B2	2.18292e-07	0.107894	0.182	0.102	0.00482076
ARGLU1	2.19026e-07	-0.213099	0.336	0.444	0.00483697
CRIP1	2.22379e-07	-0.343441	0.666	0.735	0.00491102
UBL5	2.26823e-07	0.141996	0.917	0.871	0.00500917
RBM38	2.2733e-07	-0.143452	0.06	0.137	0.00502035
TMEM19	2.38103e-07	0.0914035	0.124	0.059	0.00525827
CCDC18-AS1	2.44531e-07	-0.106753	0.042	0.112	0.00540022
DAGLB	2.46776e-07	0.113006	0.184	0.104	0.00544979
POU2F2	2.5172e-07	-0.127182	0.041	0.109	0.00555898
RAB5A	2.52421e-07	-0.18297	0.217	0.318	0.00557446
HEXB	2.55567e-07	0.181066	0.634	0.532	0.00564393
MAP1LC3B	2.61035e-07	-0.268026	0.636	0.699	0.00576471
MRPL24	2.6779e-07	0.114843	0.267	0.17	0.00591388
LSM6	2.68399e-07	-0.149491	0.165	0.264	0.00592733
AL627171.2	2.72319e-07	-0.278407	0.187	0.289	0.00601388
MPC2	2.82323e-07	0.152688	0.399	0.29	0.00623483
TUBB3	2.86294e-07	0.104055	0.159	0.084	0.00632253
COX16	2.98621e-07	0.149328	0.488	0.38	0.00659476
STARD8	3.0196e-07	0.0975503	0.176	0.097	0.00666847
ITGAV	3.16697e-07	0.136274	0.37	0.261	0.00699393
AKIRIN1	3.18813e-07	-0.143935	0.132	0.226	0.00704066
PSMD1	3.19788e-07	0.140628	0.375	0.266	0.0070622
ZNF185	3.20417e-07	0.0846669	0.102	0.045	0.0070761
NOTCH2NLA	3.21707e-07	-0.132194	0.082	0.164	0.00710458
RSU1	3.28858e-07	0.146483	0.358	0.254	0.00726251
BTG1	3.31255e-07	-0.376666	0.909	0.905	0.00731543
NDUFAF3	3.35403e-07	0.168523	0.441	0.336	0.00740703
PER1	3.36906e-07	0.127975	0.466	0.341	0.00744023
TET2	3.46188e-07	0.199771	0.534	0.42	0.00764522
PPM1N	3.49806e-07	0.0907915	0.104	0.046	0.00772512
PBX3	3.55437e-07	0.0967563	0.163	0.088	0.00784947
HOTAIRM1	3.78357e-07	-0.233989	0.157	0.254	0.00835565
AKIP1	3.80376e-07	0.113065	0.215	0.129	0.00840023
PRNP	3.90232e-07	0.187593	0.611	0.503	0.00861787
ATP5IF1	3.91497e-07	0.155981	0.62	0.495	0.00864582
SELPLG	3.93963e-07	0.149862	0.385	0.275	0.00870029
ZDHHC24	3.96632e-07	0.129619	0.221	0.136	0.00875921
WAS	3.98538e-07	-0.20062	0.383	0.481	0.00880131
GPN3	3.99156e-07	0.104353	0.182	0.103	0.00881495
CYTH1	4.01345e-07	0.220743	0.436	0.34	0.0088633
SNX4	4.05105e-07	0.113938	0.21	0.126	0.00894635
UROS	4.06745e-07	0.121131	0.229	0.142	0.00898256
RTL8C	4.13009e-07	0.146494	0.375	0.269	0.0091209
UBA6	4.16257e-07	0.124843	0.253	0.161	0.00919263
AL121933.2	4.16822e-07	0.094259	0.124	0.06	0.00920509
CAMSAP2	4.19812e-07	0.0801433	0.115	0.054	0.00927112
CYP4V2	4.21705e-07	0.093989	0.159	0.085	0.00931293
ZMYND11	4.33612e-07	0.0998531	0.148	0.078	0.00957588
RPS20	4.41296e-07	0.15419	0.783	0.701	0.00974557
PTPRO	4.44891e-07	0.0838438	0.111	0.052	0.00982498
CYBRD1	4.4997e-07	0.0953859	0.148	0.078	0.00993714
FOXP1	4.50043e-07	-0.194841	0.192	0.288	0.00993876
NDUFA7	4.73468e-07	-0.161362	0.319	0.432	0.0104561
MYO1F	4.90157e-07	-0.198792	0.248	0.345	0.0108246
RPL26L1	4.92627e-07	0.115911	0.275	0.178	0.0108792
SLC6A6	4.93e-07	-0.176224	0.207	0.307	0.0108874
RIOK3	5.05153e-07	-0.203227	0.275	0.38	0.0111558
SLC25A44	5.06332e-07	0.0931277	0.133	0.067	0.0111818
TMEM9B	5.07437e-07	0.137096	0.32	0.221	0.0112062
ANKS1A	5.09817e-07	0.0989421	0.17	0.094	0.0112588
SYNE3	5.16205e-07	-0.0961925	0.039	0.105	0.0113999
ARF4	5.18915e-07	-0.197121	0.413	0.517	0.0114597
YKT6	5.21193e-07	0.12931	0.265	0.173	0.01151
RANGAP1	5.3324e-07	0.116759	0.19	0.11	0.0117761
YWHAE	5.51445e-07	0.171836	0.735	0.65	0.0121781
EIF2AK3	5.56589e-07	0.155306	0.327	0.226	0.0122917
BEX4	5.62293e-07	0.10617	0.239	0.147	0.0124177
OTUD1	5.63986e-07	0.157643	0.278	0.181	0.0124551
CCL23	5.65623e-07	0.0770917	0.108	0.05	0.0124912
LTB4R	5.68731e-07	-0.121388	0.06	0.133	0.0125599
TACC1	5.98332e-07	0.150683	0.512	0.397	0.0132136
ELF4	6.11358e-07	-0.117593	0.068	0.143	0.0135012
PLBD1	6.11831e-07	-0.404929	0.312	0.388	0.0135117
NCKAP1L	6.1773e-07	0.182098	0.529	0.433	0.0136419
PICALM	6.26859e-07	0.170009	0.491	0.391	0.0138435
GTF3A	6.39144e-07	0.175187	0.549	0.433	0.0141148
DCP2	6.4242e-07	-0.142843	0.163	0.261	0.0141872
P4HA2	6.44607e-07	0.0896931	0.124	0.061	0.0142355
TPCN1	6.56544e-07	0.110173	0.188	0.11	0.0144991
DCTN1	6.57795e-07	0.123016	0.298	0.2	0.0145267
TCF4	6.90808e-07	0.0991197	0.19	0.11	0.0152558
WAC	6.93146e-07	-0.147244	0.185	0.284	0.0153074
PRKACA	6.96974e-07	0.154699	0.358	0.259	0.015392
COPS7A	7.05157e-07	0.110547	0.226	0.14	0.0155727
SRD5A3	7.12225e-07	0.0989597	0.168	0.094	0.0157288
FTH1	7.21819e-07	0.0750342	1	0.999	0.0159407
DGUOK	7.32933e-07	-0.142022	0.265	0.376	0.0161861
EHD4	7.34495e-07	0.111767	0.394	0.279	0.0162206
MRPS16	7.40534e-07	0.135276	0.306	0.211	0.016354
CCND2	7.44966e-07	-0.107687	0.046	0.113	0.0164518
ISOC2	7.45557e-07	0.124292	0.265	0.173	0.0164649
GZMA	7.47182e-07	-0.220036	0.041	0.106	0.0165008
SPPL2A	7.5421e-07	0.138835	0.457	0.347	0.016656
NOP58	7.56769e-07	-0.192126	0.206	0.301	0.0167125
IFI44	7.6881e-07	0.107033	0.196	0.115	0.0169784
SMIM20	7.74502e-07	0.125615	0.253	0.163	0.0171041
CMIP	7.77788e-07	0.139046	0.356	0.255	0.0171767
COPS9	7.83032e-07	0.17181	0.644	0.548	0.0172925
RCN1	8.10699e-07	0.105132	0.181	0.104	0.0179035
AGTPBP1	8.34564e-07	-0.14539	0.13	0.219	0.0184305
HSPD1	8.43769e-07	-0.380404	0.576	0.645	0.0186338
GZF1	8.52296e-07	0.123246	0.185	0.108	0.0188221
PHF3	8.74411e-07	-0.160412	0.146	0.237	0.0193105
NORAD	8.93339e-07	-0.165437	0.239	0.34	0.0197285
TFDP2	9.1577e-07	0.116621	0.166	0.094	0.0202239
PAFAH1B2	9.29533e-07	0.11561	0.251	0.161	0.0205278
SLC2A6	9.33827e-07	-0.104844	0.047	0.114	0.0206226
XBP1	9.51966e-07	-0.265271	0.57	0.639	0.0210232
CORO1B	9.66723e-07	0.126711	0.532	0.402	0.0213491
PI4K2A	1.0066e-06	0.11079	0.224	0.139	0.0222297
DENND5A	1.00923e-06	-0.207092	0.232	0.326	0.0222879
MYO1E	1.04215e-06	0.114687	0.235	0.149	0.0230149
APBB1IP	1.04531e-06	-0.172153	0.306	0.409	0.0230846
WWC2	1.04821e-06	0.088278	0.127	0.064	0.0231487
OAS1	1.04931e-06	0.122083	0.235	0.15	0.0231731
FCGR2B	1.05112e-06	0.083154	0.608	0.451	0.023213
ARHGAP21	1.06287e-06	0.114529	0.243	0.156	0.0234724
SDF4	1.07244e-06	0.14393	0.54	0.436	0.0236838
RAD23A	1.09683e-06	0.167569	0.578	0.485	0.0242223
DRAP1	1.09795e-06	0.174563	0.681	0.6	0.0242472
NDST2	1.10425e-06	0.124602	0.32	0.222	0.0243864
ZBTB43	1.15574e-06	-0.169177	0.16	0.251	0.0255234
PPP2R2A	1.16168e-06	-0.126938	0.116	0.202	0.0256546
TSPAN4	1.16193e-06	0.125265	0.275	0.183	0.02566
RHOF	1.1667e-06	-0.130024	0.057	0.126	0.0257654
2023-03-02	1.19632e-06	0.137387	0.369	0.265	0.0264194
PARP10	1.19874e-06	0.113065	0.214	0.132	0.0264729
CPT1A	1.20216e-06	-0.11445	0.063	0.135	0.0265485
GIMAP6	1.23529e-06	0.0770917	0.119	0.059	0.0272802
CNBP	1.25611e-06	-0.20977	0.619	0.678	0.0277399
TMEM70	1.26406e-06	0.116701	0.297	0.201	0.0279156
MSL2	1.26542e-06	-0.112941	0.06	0.13	0.0279455
STXBP2	1.27652e-06	-0.280092	0.567	0.617	0.0281906
PDE4B	1.31291e-06	0.15693	0.634	0.511	0.0289943
MPHOSPH6	1.36563e-06	0.110776	0.278	0.183	0.0301585
PLEKHM2	1.36723e-06	0.141673	0.377	0.277	0.0301939
FOXN2	1.37439e-06	-0.139686	0.097	0.177	0.030352
LRMDA	1.38643e-06	0.121362	0.312	0.215	0.0306178
ATP6V0B	1.46205e-06	0.156829	0.909	0.851	0.032288
PARP8	1.48987e-06	-0.121998	0.064	0.136	0.0329024
CHIC2	1.50671e-06	-0.138351	0.137	0.225	0.0332741
AC244090.1	1.52632e-06	0.0950971	0.163	0.092	0.0337072
ABL1	1.52847e-06	0.0968017	0.137	0.072	0.0337548
BCL7B	1.5338e-06	-0.140455	0.19	0.286	0.0338725
H3F3A	1.53622e-06	-0.231617	0.98	0.979	0.0339259
CHORDC1	1.54025e-06	-0.235393	0.182	0.272	0.0340149
KCNE3	1.54227e-06	-0.106562	0.061	0.132	0.0340595
RFC2	1.56474e-06	0.120573	0.188	0.113	0.0345556
DDX6	1.56564e-06	-0.179368	0.174	0.263	0.0345756
ARID4B	1.56636e-06	-0.170178	0.199	0.294	0.0345915
ACTN1	1.57629e-06	0.15097	0.499	0.396	0.0348107
KHDRBS1	1.57948e-06	-0.180716	0.424	0.519	0.0348813
GLA	1.62174e-06	0.160943	0.377	0.277	0.0358145
PDCD4	1.64923e-06	-0.204754	0.138	0.222	0.0364217
ATP5PD	1.69693e-06	0.142897	0.776	0.669	0.0374751
TUBA1C	1.69887e-06	0.208531	0.636	0.535	0.0375178
SF3B1	1.7135e-06	-0.191756	0.396	0.491	0.037841
COX7A2L	1.76547e-06	-0.177253	0.342	0.437	0.0389887
C1orf21	1.76586e-06	0.0888387	0.119	0.06	0.0389972
C5AR1	1.79375e-06	0.0937772	0.713	0.556	0.0396132
MIR3945HG	1.83061e-06	-0.315272	0.192	0.276	0.0404272
C2orf74	1.83176e-06	0.0905646	0.129	0.067	0.0404526
CHMP5	1.85306e-06	0.124191	0.341	0.241	0.040923
NUDT16	1.87946e-06	0.158507	0.32	0.229	0.041506
RIPK2	1.90821e-06	-0.200639	0.254	0.35	0.042141
POR	1.92209e-06	-0.136087	0.17	0.264	0.0424475
ORMDL2	1.93142e-06	0.114513	0.341	0.239	0.0426534
SMIM29	1.95633e-06	0.120668	0.257	0.17	0.0432035
DHRS4L2	1.97568e-06	0.0978326	0.173	0.1	0.0436308
INTS6	1.98797e-06	-0.130251	0.105	0.186	0.0439023
MRPL23	2.01625e-06	0.105049	0.188	0.113	0.044527
ATP5F1B	2.03202e-06	-0.175081	0.733	0.781	0.0448751
TTC1	2.03727e-06	0.114998	0.262	0.173	0.0449911
PARP9	2.06834e-06	0.103375	0.224	0.141	0.0456771
AGPAT3	2.08564e-06	0.122323	0.262	0.175	0.0460593
CD9	2.0875e-06	0.0763599	0.323	0.217	0.0461003
NCOR1	2.13187e-06	-0.144121	0.226	0.326	0.0470803
CUL3	2.1735e-06	-0.122713	0.14	0.23	0.0479995
SLC49A3	2.20528e-06	0.0994795	0.171	0.1	0.0487014
PLXNA3	2.26927e-06	0.0858744	0.105	0.05	0.0501145
HCLS1	2.27171e-06	0.150013	0.812	0.726	0.0501684
SESN1	2.2875e-06	0.105806	0.207	0.129	0.0505172
STIMATE	2.29198e-06	0.103203	0.185	0.11	0.0506161
NONO	2.29831e-06	-0.153848	0.301	0.401	0.0507558
ANKRD44	2.34023e-06	-0.167379	0.151	0.237	0.0516817
KIF1C	2.36068e-06	0.0912241	0.159	0.089	0.0521333
SF1	2.37441e-06	-0.186581	0.319	0.415	0.0524365
ATP11B	2.38479e-06	-0.130659	0.1	0.179	0.0526658
TMEM94	2.39203e-06	0.0880388	0.137	0.073	0.0528255
BAZ1A	2.40423e-06	-0.18109	0.341	0.437	0.053095
BLCAP	2.4466e-06	0.109495	0.203	0.125	0.0540308
DDOST	2.45833e-06	-0.166066	0.441	0.539	0.0542899
FXR1	2.46755e-06	-0.148791	0.184	0.277	0.0544934
PPP2CA	2.51039e-06	-0.139663	0.317	0.417	0.0554395
RESF1	2.54002e-06	-0.174491	0.146	0.231	0.0560939
BAZ2B	2.54234e-06	0.12017	0.278	0.188	0.056145
PTPN9	2.54628e-06	0.105816	0.193	0.117	0.056232
CR1	2.56739e-06	0.102039	0.187	0.112	0.0566982
FUBP3	2.60108e-06	0.0863465	0.135	0.072	0.0574423
NPTN	2.65681e-06	0.133402	0.424	0.32	0.0586731
TTC38	2.70293e-06	0.0774949	0.105	0.05	0.0596916
DTNB	2.72935e-06	0.0780464	0.107	0.052	0.060275
AOAH	2.73559e-06	-0.171921	0.162	0.248	0.0604128
NUTM2A-AS1	2.74267e-06	-0.122686	0.118	0.201	0.0605691
SYF2	2.74468e-06	-0.165939	0.279	0.374	0.0606136
ADGRE5	2.7553e-06	0.174772	0.542	0.434	0.060848
NAV1	2.80771e-06	0.0928966	0.166	0.096	0.0620055
TMBIM1	2.82202e-06	0.134907	0.427	0.325	0.0623215
IFI27L1	2.87247e-06	0.0804496	0.115	0.057	0.0634356
NPLOC4	2.87982e-06	0.107681	0.221	0.141	0.0635979
METRN	2.88796e-06	0.092324	0.159	0.09	0.0637777
NAP1L1	2.90989e-06	-0.178862	0.41	0.497	0.0642621
TANK	2.91179e-06	-0.156011	0.179	0.268	0.064304
ADK	2.95739e-06	-0.135612	0.182	0.274	0.0653109
RASSF5	2.96278e-06	-0.211817	0.239	0.328	0.0654299
PI4KA	2.97515e-06	0.134237	0.262	0.178	0.0657031
AL355075.4	3.04632e-06	0.0924267	0.174	0.103	0.0672749
AMZ2	3.04737e-06	0.113452	0.196	0.12	0.0672981
ABHD8	3.05478e-06	0.0814728	0.13	0.069	0.0674617
WDR33	3.19412e-06	-0.134152	0.149	0.237	0.0705389
SLC36A1	3.20064e-06	0.090113	0.157	0.089	0.0706829
VDR	3.2021e-06	0.117059	0.278	0.188	0.0707152
GPR35	3.21025e-06	-0.11215	0.058	0.125	0.0708953
CCDC112	3.24687e-06	0.106865	0.168	0.098	0.0717039
ZFC3H1	3.35052e-06	-0.148694	0.168	0.258	0.0739928
CTSL	3.38255e-06	-0.0172677	0.827	0.633	0.0747002
NTPCR	3.39742e-06	0.0980741	0.184	0.11	0.0750287
SIAH2	3.4023e-06	0.136741	0.331	0.237	0.0751365
RAB11FIP1	3.40351e-06	-0.160412	0.151	0.237	0.0751631
RPN2	3.42792e-06	0.146884	0.628	0.526	0.0757023
SRSF2	3.43921e-06	-0.205502	0.422	0.504	0.0759515
HEATR3	3.4871e-06	0.0849509	0.138	0.075	0.0770092
SNRPB	3.55223e-06	-0.181048	0.484	0.575	0.0784474
NUB1	3.59819e-06	0.126388	0.246	0.163	0.0794623
TSC22D1	3.63335e-06	0.0566478	0.177	0.104	0.0802388
SASH3	3.70374e-06	-0.144643	0.144	0.229	0.0817933
RWDD1	3.73535e-06	0.152961	0.444	0.347	0.0824916
CALR	3.75644e-06	0.0616601	0.915	0.797	0.0829572
PRELID1	3.77408e-06	-0.223991	0.63	0.669	0.0833468
RCSD1	3.77814e-06	-0.180025	0.188	0.277	0.0834364
SNRNP25	3.8466e-06	0.126567	0.264	0.178	0.0849482
IQSEC2	3.85213e-06	0.097781	0.192	0.117	0.0850705
POLD1	3.8525e-06	0.0942625	0.133	0.072	0.0850787
HS3ST1	3.94713e-06	0.102407	0.129	0.069	0.0871683
RCBTB2	3.94907e-06	0.0973135	0.16	0.093	0.0872114
PRDM1	3.95363e-06	0.0767332	0.286	0.189	0.0873119
PIK3CB	3.99112e-06	-0.128221	0.111	0.191	0.0881399
VMA21	4.02143e-06	0.146543	0.48	0.385	0.0888093
PMVK	4.024e-06	0.09706	0.272	0.181	0.088866
NSD3	4.13804e-06	-0.143882	0.159	0.247	0.0913845
RNASEH2C	4.13901e-06	0.139654	0.327	0.235	0.0914058
MRPL27	4.14934e-06	0.109029	0.319	0.223	0.091634
PHC2	4.16803e-06	-0.207883	0.381	0.472	0.0920467
XRN2	4.21471e-06	-0.155596	0.311	0.408	0.0930776
RPL35	4.31931e-06	-0.154681	0.995	0.989	0.0953876
LRRFIP2	4.33006e-06	-0.148759	0.195	0.285	0.0956249
KDSR	4.33521e-06	0.100213	0.185	0.112	0.0957388
DOK2	4.35535e-06	0.131041	0.502	0.399	0.0961837
MYO15B	4.38822e-06	0.0914923	0.154	0.088	0.0969094
HSPA6	4.47637e-06	-1.14242	0.273	0.344	0.0988561
ATP6AP1	4.52103e-06	0.137751	0.608	0.511	0.0998425
JUN	4.53629e-06	-0.28051	0.564	0.662	0.100179
NAA38	4.54541e-06	0.15928	0.648	0.555	0.100381
MRPL34	4.57197e-06	0.12639	0.356	0.26	0.100967
AC040970.1	4.5724e-06	0.139887	0.179	0.108	0.100977
GLOD4	4.60525e-06	0.104125	0.204	0.128	0.101702
SHOC2	4.60909e-06	-0.156395	0.201	0.288	0.101787
USP34	4.62983e-06	-0.153789	0.193	0.284	0.102245
IKZF1	4.73447e-06	-0.146093	0.129	0.209	0.104556
MBD3	4.74178e-06	0.0989071	0.176	0.105	0.104718
VGLL4	4.76226e-06	0.0850677	0.152	0.086	0.10517
TCF25	4.79409e-06	0.164372	0.697	0.606	0.105873
OSTC	4.82899e-06	-0.164235	0.392	0.486	0.106644
SNX10	4.83147e-06	0.160551	0.611	0.512	0.106698
ACSL3	4.8881e-06	0.147012	0.575	0.469	0.107949
DPP9	4.92257e-06	0.115224	0.22	0.142	0.10871
SRPRA	4.95227e-06	-0.153302	0.226	0.319	0.109366
PTPRJ	4.95692e-06	0.119491	0.347	0.25	0.109469
MAPRE3	5.03146e-06	0.080263	0.121	0.063	0.111115
PTPRE	5.04188e-06	-0.229118	0.491	0.559	0.111345
GAS7	5.12659e-06	-0.161213	0.122	0.201	0.113216
SLC31A2	5.12849e-06	0.128799	0.513	0.407	0.113258
MSN	5.14293e-06	-0.198671	0.711	0.745	0.113576
PLGRKT	5.16743e-06	0.0897778	0.207	0.129	0.114118
SRSF7	5.19042e-06	-0.252263	0.38	0.464	0.114625
FCHSD2	5.40563e-06	0.102007	0.235	0.154	0.119378
PNN	5.44056e-06	-0.147124	0.212	0.303	0.120149
TMEM14C	5.44766e-06	0.146728	0.529	0.427	0.120306
G6PD	5.45399e-06	-0.134106	0.144	0.229	0.120446
PPFIBP2	5.46061e-06	0.072145	0.1	0.049	0.120592
ADIPOR1	5.54145e-06	0.129475	0.51	0.414	0.122377
ARHGEF1	5.54164e-06	-0.181537	0.221	0.307	0.122382
IRF8	5.6223e-06	0.138378	0.306	0.219	0.124163
LSM14A	5.65701e-06	-0.129001	0.21	0.306	0.124929
ATP6V0E1	5.71573e-06	0.175071	0.805	0.74	0.126226
FNBP4	5.75043e-06	-0.124842	0.155	0.243	0.126992
CHD4	5.76894e-06	0.1237	0.358	0.26	0.127401
IER5L	5.87033e-06	0.148122	0.378	0.28	0.12964
ADARB1	5.89788e-06	0.0806818	0.133	0.072	0.130249
GTF2I	5.91894e-06	0.141267	0.353	0.261	0.130714
SNAP29	5.9947e-06	0.10323	0.287	0.197	0.132387
G3BP2	6.03502e-06	-0.152856	0.198	0.285	0.133277
C5orf15	6.07114e-06	0.10278	0.204	0.129	0.134075
HINT3	6.11159e-06	0.129264	0.151	0.087	0.134968
COX6A1	6.13591e-06	-0.176694	0.824	0.846	0.135505
RUFY1	6.1501e-06	0.112772	0.287	0.199	0.135819
NUTF2	6.17511e-06	0.150646	0.505	0.413	0.136371
NPM3	6.18864e-06	0.0813086	0.113	0.058	0.13667
GYG1	6.23147e-06	-0.127653	0.162	0.251	0.137616
AL392172.1	6.29786e-06	0.0923766	0.184	0.112	0.139082
UBE3A	6.36224e-06	-0.128588	0.215	0.312	0.140504
KYNU	6.37553e-06	-0.184145	0.276	0.364	0.140797
STAG2	6.4838e-06	-0.126185	0.155	0.24	0.143188
INF2	6.70403e-06	0.100317	0.212	0.134	0.148052
MAGT1	6.74145e-06	0.110023	0.27	0.185	0.148878
DNAJC5	6.80394e-06	0.109711	0.239	0.158	0.150258
ICAM4	6.87898e-06	0.113531	0.129	0.07	0.151915
RBMX	6.88916e-06	-0.13417	0.204	0.296	0.15214
TMEM150A	6.98016e-06	0.0814186	0.124	0.066	0.15415
CD38	7.14758e-06	-0.142686	0.063	0.127	0.157847
SLC41A2	7.1841e-06	0.0805667	0.124	0.066	0.158654
LZTS2	7.19881e-06	0.0730113	0.1	0.049	0.158979
LEPROTL1	7.27808e-06	-0.162455	0.171	0.256	0.160729
UIMC1	7.28803e-06	-0.0870227	0.049	0.11	0.160949
RSRP1	7.38716e-06	-0.162801	0.345	0.44	0.163138
PTGS1	7.43826e-06	0.0657348	0.3	0.202	0.164266
NMRK1	7.4894e-06	0.0911971	0.146	0.083	0.165396
PHF5A	7.49297e-06	-0.105787	0.099	0.174	0.165475
SOGA1	7.77346e-06	0.0733301	0.102	0.05	0.171669
SKA2	7.77835e-06	0.100476	0.177	0.108	0.171777
KDM5B	7.85279e-06	-0.0828594	0.049	0.109	0.173421
FKBP1A	8.02698e-06	0.14909	0.821	0.734	0.177268
FOSL2	8.15263e-06	0.173336	0.656	0.56	0.180043
RNPS1	8.26633e-06	-0.144238	0.256	0.348	0.182554
SH2D2A	8.42538e-06	-0.152198	0.068	0.132	0.186066
FAM53C	8.47032e-06	0.106658	0.228	0.149	0.187059
TRIM38	8.49582e-06	-0.122361	0.118	0.195	0.187622
PECAM1	8.55412e-06	0.147326	0.432	0.338	0.188909
MRPL10	8.58631e-06	-0.0951632	0.061	0.125	0.18962
ZFP36	8.59685e-06	0.0652496	0.951	0.882	0.189853
KLF3	8.59686e-06	-0.155759	0.149	0.229	0.189853
IFRD1	8.66587e-06	0.171383	0.46	0.366	0.191377
BCKDK	8.82564e-06	0.110433	0.372	0.274	0.194906
GINM1	8.83083e-06	0.11692	0.303	0.215	0.19502
CENPU	8.87171e-06	0.13834	0.151	0.089	0.195923
AC011611.3	8.93825e-06	-0.1165	0.052	0.112	0.197392
STX10	8.95251e-06	-0.137851	0.214	0.304	0.197707
CYB5R1	8.96488e-06	0.102237	0.206	0.132	0.19798
MAGOH	9.06636e-06	-0.138175	0.253	0.349	0.200221
MRPL41	9.06714e-06	0.148731	0.598	0.507	0.200239
COA4	9.1291e-06	0.102114	0.264	0.178	0.201607
RHBDD2	9.19726e-06	0.116437	0.413	0.314	0.203112
PLSCR1	9.29161e-06	-0.239762	0.54	0.594	0.205196
MLEC	9.38593e-06	0.147169	0.443	0.349	0.207279
CCSAP	9.46379e-06	0.0925882	0.144	0.083	0.208998
CYCS	9.52012e-06	0.290933	0.623	0.548	0.210242
MYO9B	9.6827e-06	0.134668	0.542	0.442	0.213833
OSTF1	9.79689e-06	0.156665	0.582	0.501	0.216354
NUTM2B-AS1	9.89357e-06	-0.114402	0.088	0.158	0.21849
RNF24	1.01006e-05	-0.102085	0.063	0.127	0.223061
CLPTM1L	1.04341e-05	0.116128	0.278	0.194	0.230427
SOCS6	1.05035e-05	0.0734579	0.122	0.066	0.23196
MRTO4	1.05747e-05	0.0942682	0.154	0.09	0.233531
NT5C3B	1.05814e-05	0.0721097	0.115	0.06	0.23368
RBBP8	1.06536e-05	0.0665204	0.248	0.164	0.235274
TRPM4	1.06946e-05	0.0520592	0.119	0.062	0.23618
KCTD17	1.06972e-05	0.0806245	0.13	0.072	0.236236
WDFY4	1.08529e-05	0.081569	0.182	0.112	0.239676
SPCS1	1.09995e-05	-0.168801	0.44	0.526	0.242912
ENOX2	1.10206e-05	0.0804967	0.137	0.076	0.243378
ERLEC1	1.10811e-05	0.112153	0.341	0.249	0.244715
ERP29	1.12619e-05	-0.177828	0.501	0.58	0.248708
UBE2L6	1.12972e-05	0.16324	0.537	0.445	0.249488
ACTR3	1.13295e-05	-0.186789	0.644	0.703	0.2502
IL2RG	1.16187e-05	-0.255185	0.179	0.255	0.256588
THBS1	1.18597e-05	-0.0251964	0.804	0.691	0.261909
CHRNE	1.20821e-05	0.0871314	0.116	0.062	0.266822
BCKDHA	1.21901e-05	-0.108565	0.102	0.175	0.269207
C1orf35	1.22126e-05	0.0937069	0.141	0.081	0.269703
MSANTD3	1.2296e-05	0.0777492	0.143	0.081	0.271544
ATP6V0C	1.25531e-05	0.118577	0.948	0.921	0.277222
ACER3	1.26031e-05	0.107613	0.356	0.261	0.278327
AL118516.1	1.26353e-05	-0.145918	0.118	0.193	0.279039
MRAS	1.26823e-05	0.0830488	0.168	0.101	0.280077
SAMD1	1.2851e-05	0.100837	0.166	0.101	0.283802
RFX5	1.28511e-05	0.0841501	0.137	0.077	0.283803
KANSL1	1.28682e-05	-0.133383	0.122	0.198	0.284182
HNRNPH3	1.31191e-05	-0.158324	0.256	0.344	0.289723
CARM1	1.32949e-05	0.0981022	0.168	0.102	0.293605
REEP4	1.33542e-05	0.097647	0.231	0.152	0.294914
FDFT1	1.34296e-05	-0.12661	0.115	0.189	0.29658
TAPBP	1.34322e-05	0.155287	0.557	0.467	0.296637
CDK4	1.34983e-05	0.114923	0.256	0.175	0.298095
CHCHD1	1.35289e-05	0.117218	0.297	0.212	0.298771
HNRNPH2	1.37384e-05	-0.132265	0.187	0.273	0.303399
MIDN	1.38791e-05	0.170398	0.532	0.436	0.306506
GRPEL1	1.39012e-05	-0.12843	0.171	0.256	0.306994
DSC2	1.40375e-05	0.0889189	0.278	0.191	0.310005
ABRACL	1.40415e-05	-0.157198	0.294	0.382	0.310092
ST3GAL5	1.44163e-05	0.0803808	0.13	0.072	0.31837
PTGR1	1.46129e-05	0.0797153	0.119	0.064	0.322711
BCAP31	1.46348e-05	0.124497	0.683	0.58	0.323196
SERPINA1	1.46617e-05	-0.297889	0.741	0.75	0.32379
FHOD1	1.47155e-05	0.0986775	0.232	0.154	0.324977
PCYT1A	1.48148e-05	0.0934865	0.214	0.139	0.32717
HAGH	1.48558e-05	0.107626	0.261	0.18	0.328076
YRDC	1.48869e-05	-0.0901343	0.064	0.128	0.328763
CAT	1.50514e-05	-0.137866	0.261	0.351	0.332396
SCPEP1	1.53678e-05	0.163354	0.466	0.378	0.339383
TNRC18	1.55049e-05	0.101752	0.192	0.122	0.342411
ARHGAP22	1.56156e-05	0.0726501	0.11	0.057	0.344855
ALKBH7	1.57537e-05	-0.146117	0.306	0.395	0.347906
SLC38A2	1.58572e-05	-0.189416	0.289	0.371	0.35019
PRXL2C	1.5895e-05	0.115592	0.316	0.227	0.351025
HNRNPA3	1.59856e-05	-0.200502	0.601	0.652	0.353026
LUC7L3	1.60759e-05	-0.156917	0.17	0.248	0.355021
VDAC2	1.61417e-05	-0.159966	0.49	0.573	0.356473
GBP4	1.65294e-05	0.0844351	0.181	0.112	0.365036
HERC2	1.65833e-05	0.0960333	0.273	0.188	0.366227
PDE3B	1.67716e-05	-0.105737	0.061	0.123	0.370383
CDC37	1.67808e-05	0.187829	0.757	0.682	0.370588
MAPK6	1.70333e-05	-0.193314	0.24	0.321	0.376164
TNFRSF14	1.73269e-05	0.111145	0.383	0.287	0.382648
PSMB5	1.74421e-05	0.120101	0.27	0.19	0.385191
ITGB1	1.75685e-05	0.122891	0.752	0.664	0.387983
DNAJC13	1.75737e-05	0.0968194	0.251	0.171	0.388098
JMJD6	1.76471e-05	-0.150229	0.196	0.279	0.389719
OSBPL8	1.7765e-05	-0.162879	0.347	0.435	0.392323
CALML4	1.79161e-05	0.0727839	0.1	0.051	0.395658
RBM7	1.81105e-05	-0.104582	0.086	0.154	0.399952
LINC00847	1.8306e-05	-0.0875965	0.053	0.112	0.404271
PTRH1	1.86611e-05	0.0711319	0.124	0.068	0.412112
ARL11	1.87038e-05	0.0940043	0.182	0.114	0.413055
ARNTL2	1.89135e-05	0.0687943	0.107	0.055	0.417687
STAU1	1.90023e-05	0.115369	0.411	0.319	0.419646
PLIN3	1.91071e-05	0.131757	0.433	0.341	0.421962
CALM2	1.9494e-05	0.151197	0.868	0.778	0.430505
NDRG2	1.97394e-05	0.0647407	0.155	0.091	0.435924
AP1AR	2.00317e-05	0.0921312	0.192	0.122	0.44238
MPV17	2.00743e-05	0.112081	0.334	0.246	0.44332
HIC1	2.0081e-05	-0.114616	0.068	0.13	0.44347
CLIC4	2.01429e-05	0.113098	0.443	0.348	0.444836
IRF1	2.07349e-05	-0.177121	0.334	0.425	0.45791
CCNY	2.09538e-05	-0.121729	0.174	0.256	0.462743
AP2B1	2.10129e-05	0.107059	0.272	0.191	0.464049
RIN2	2.10744e-05	0.074937	0.212	0.137	0.465406
UQCRFS1	2.13636e-05	-0.150254	0.397	0.478	0.471794
2023-03-01	2.1854e-05	0.109811	0.283	0.2	0.482623
LFNG	2.20845e-05	0.176549	0.339	0.258	0.487713
ACADVL	2.21001e-05	-0.147315	0.432	0.528	0.488059
DCAF7	2.21341e-05	0.109358	0.347	0.255	0.48881
PPA1	2.22824e-05	-0.186165	0.259	0.342	0.492084
WASHC1	2.24355e-05	0.0726595	0.143	0.083	0.495465
NSMAF	2.26707e-05	-0.114448	0.111	0.184	0.50066
CLEC10A	2.29887e-05	-0.264816	0.148	0.218	0.507682
GGCT	2.30511e-05	0.102659	0.243	0.166	0.509061
EREG	2.31564e-05	-0.574426	0.385	0.449	0.511386
VPS4A	2.36328e-05	0.100372	0.259	0.18	0.521906
MYC	2.37171e-05	-0.141347	0.068	0.129	0.523769
UBAP1	2.38978e-05	-0.1546	0.261	0.344	0.527758
ELF2	2.42453e-05	-0.108112	0.119	0.193	0.535434
TMBIM6	2.43473e-05	0.14049	0.863	0.801	0.537685
HAVCR2	2.43501e-05	0.130461	0.457	0.367	0.537748
DCXR	2.46814e-05	0.134245	0.496	0.398	0.545063
RAB34	2.48683e-05	0.106811	0.396	0.299	0.549191
NDUFB7	2.4887e-05	0.151337	0.65	0.571	0.549605
PHF20L1	2.5249e-05	-0.134483	0.207	0.292	0.557598
CYTOR	2.53224e-05	-0.157537	0.24	0.329	0.559221
DHX15	2.54009e-05	-0.0990686	0.148	0.227	0.560953
PPP1CC	2.57908e-05	-0.123821	0.245	0.334	0.569564
IMPACT	2.59904e-05	0.0738552	0.132	0.075	0.573971
COPS2	2.60472e-05	-0.108698	0.154	0.234	0.575226
LSM8	2.62477e-05	-0.125343	0.226	0.313	0.579655
NARS	2.62814e-05	0.100923	0.284	0.201	0.580398
KLC1	2.64802e-05	0.112143	0.243	0.167	0.58479
EPN1	2.64893e-05	0.143535	0.405	0.322	0.58499
ARHGAP35	2.65395e-05	0.0876263	0.159	0.096	0.586098
SZRD1	2.68138e-05	0.121253	0.366	0.278	0.592156
CLEC4A	2.69172e-05	0.106552	0.323	0.238	0.59444
ICA1	2.72393e-05	0.0690093	0.102	0.053	0.601554
UQCRC2	2.74853e-05	-0.110305	0.259	0.352	0.606986
TRIM4	2.78248e-05	-0.0855076	0.061	0.121	0.614484
RPS11	2.78639e-05	-0.1752	0.92	0.938	0.615346
SPIRE1	2.79195e-05	0.0788201	0.137	0.079	0.616575
PCLAF	2.81024e-05	0.122914	0.146	0.087	0.620613
STAC	2.81719e-05	0.0888451	0.221	0.146	0.622148
PRKX	2.8289e-05	-0.206282	0.119	0.189	0.624735
RMDN3	2.84465e-05	0.091828	0.174	0.109	0.628212
MORC3	2.86095e-05	-0.0902385	0.104	0.176	0.631812
CDKN1B	2.87679e-05	-0.104227	0.091	0.159	0.635311
CNST	2.89668e-05	-0.121777	0.082	0.146	0.639703
PLEKHF2	2.91708e-05	-0.101776	0.074	0.137	0.644209
LRRK2	2.91891e-05	-0.115014	0.077	0.14	0.644613
PLOD1	2.94149e-05	0.102357	0.256	0.178	0.649598
MCRIP1	2.94784e-05	0.123406	0.363	0.278	0.651
ARHGDIA	3.03051e-05	0.145733	0.736	0.654	0.669258
POLR2F	3.03096e-05	0.127737	0.364	0.279	0.669358
SPTLC2	3.04245e-05	-0.129815	0.162	0.239	0.671894
LSM10	3.05057e-05	0.116901	0.305	0.223	0.673687
UBXN11	3.05491e-05	-0.123221	0.146	0.221	0.674646
LAPTM4A	3.10339e-05	0.0670551	0.672	0.564	0.685352
KIF16B	3.10391e-05	0.0727	0.126	0.071	0.685468
FBXO34	3.11248e-05	0.117814	0.279	0.201	0.687359
HEXIM1	3.12988e-05	0.102343	0.22	0.147	0.691204
SIDT2	3.18128e-05	0.104442	0.217	0.145	0.702554
ALAS1	3.2202e-05	-0.195554	0.122	0.193	0.71115
ZNF581	3.24881e-05	-0.0904119	0.068	0.129	0.717468
POLD2	3.2607e-05	0.0866705	0.176	0.11	0.720094
NDUFB3	3.29602e-05	0.138962	0.531	0.446	0.727893
SPAG5	3.31742e-05	0.0749939	0.108	0.058	0.73262
KIF22	3.32396e-05	-0.0993975	0.078	0.143	0.734062
HIVEP1	3.34037e-05	-0.0923056	0.072	0.134	0.737686
POP4	3.34429e-05	0.089722	0.196	0.127	0.738552
MGAT4B	3.43694e-05	0.104807	0.214	0.144	0.759014
RASA2	3.44685e-05	-0.145863	0.149	0.223	0.761202
OTULINL	3.46738e-05	0.100531	0.265	0.186	0.765736
GPCPD1	3.50011e-05	-0.203021	0.499	0.566	0.772963
MEF2D	3.51038e-05	-0.114644	0.138	0.215	0.775233
OAZ2	3.5456e-05	0.0948083	0.212	0.141	0.783011
CCNDBP1	3.54599e-05	-0.109697	0.133	0.208	0.783097
NACC1	3.57177e-05	0.0797187	0.146	0.087	0.788789
MYO1G	3.57393e-05	-0.14753	0.253	0.335	0.789267
GTF3C6	3.58799e-05	0.111441	0.416	0.323	0.792371
CDKN1C	3.59186e-05	0.0611972	0.113	0.061	0.793227
DGCR6L	3.59913e-05	0.115606	0.267	0.191	0.794832
ZBTB16	3.61574e-05	-0.122648	0.077	0.139	0.798499
CNPY2	3.6395e-05	0.134911	0.41	0.326	0.803748
SFT2D1	3.65971e-05	0.119315	0.51	0.414	0.808209
AZIN1-AS1	3.67815e-05	-0.115388	0.052	0.107	0.812283
PQBP1	3.70968e-05	-0.120242	0.214	0.298	0.819246
IFNAR1	3.71433e-05	0.111231	0.418	0.325	0.820272
CLEC5A	3.73531e-05	0.0791044	0.438	0.333	0.824906
EPB41	3.76263e-05	-0.0954462	0.066	0.125	0.830938
SLC66A3	3.76323e-05	0.0932649	0.246	0.17	0.831071
RPL23	3.78203e-05	-0.181389	0.865	0.873	0.835224
RBM33	3.78647e-05	-0.119666	0.154	0.231	0.836204
RALBP1	3.78966e-05	0.121323	0.413	0.321	0.836909
ARL3	3.80991e-05	0.091069	0.196	0.128	0.84138
CEP57	3.84797e-05	-0.100391	0.104	0.173	0.849787
ADAP1	3.85643e-05	-0.0993864	0.099	0.166	0.851653
PSMB6	3.8727e-05	0.153058	0.675	0.611	0.855247
TMCO3	3.87816e-05	0.0945444	0.224	0.152	0.856453
SPATA6	3.90319e-05	0.0725181	0.113	0.062	0.86198
STK38L	3.90568e-05	-0.127303	0.1	0.167	0.86253
ZNF10	3.93117e-05	0.0653981	0.108	0.058	0.868159
WDR45B	4.00821e-05	0.114198	0.344	0.256	0.885172
IGSF6	4.02315e-05	0.147717	0.67	0.57	0.888472
RPS19BP1	4.09539e-05	0.138633	0.452	0.369	0.904426
CTNNB1	4.10597e-05	-0.233998	0.529	0.579	0.906762
AGPAT2	4.11415e-05	0.125214	0.429	0.34	0.90857
AC025164.1	4.1295e-05	-0.111967	0.074	0.135	0.911958
DYNC1H1	4.22047e-05	0.14623	0.573	0.473	0.932048
COX6B1	4.24642e-05	0.125011	0.929	0.9	0.93778
KDM6A	4.29243e-05	-0.105722	0.108	0.177	0.947941
ECH1	4.31848e-05	-0.1374	0.305	0.389	0.953692
OGT	4.39348e-05	0.114927	0.253	0.177	0.970256
SCARF1	4.40164e-05	0.0665413	0.107	0.057	0.972058
PNKD	4.4343e-05	0.128675	0.319	0.241	0.97927
MRPS23	4.45997e-05	0.0853656	0.185	0.119	0.984941
TMEM141	4.46275e-05	0.116273	0.279	0.203	0.985554
[truncated: 4,261 more rows]

## Sheet: TAM2 - RNA
	p_val	avg_log2FC	pct.1	pct.2	p_val_adj
NAMPT	2.05e-77	-0.766156	0.641	0.894	4.53e-73
SELENOP	7.05e-74	-1.14088	0.127	0.467	1.56e-69
FOSB	8.99e-69	-0.686218	0.655	0.923	1.99e-64
NPM1	1.19e-66	0.637976	0.883	0.699	2.62e-62
ATP5F1E	2.89e-62	-0.436866	0.991	0.999	6.39e-58
IGFBP4	3.54e-56	-0.618069	0.127	0.413	7.81e-52
RNASE1	3.65e-55	-1.53292	0.395	0.643	8.06e-51
CTSS	6.37e-55	-0.620842	0.752	0.929	1.41e-50
IFI27	1.63e-51	-1.42565	0.191	0.467	3.6e-47
AIF1	3.52e-51	-0.556745	0.857	0.98	7.77e-47
LILRB5	4.28e-48	-0.441788	0.084	0.329	9.45e-44
CCL13	3.72e-47	-0.693493	0.074	0.308	8.21e-43
RPS3	2.99e-46	0.452305	0.993	0.994	6.6e-42
NEAT1	3.89e-46	-0.582728	0.921	0.976	8.59e-42
TSPO	6.51e-45	-0.525779	0.832	0.945	1.44e-40
HBEGF	1.55e-43	-0.65344	0.453	0.725	3.42e-39
RPS5	2.22e-43	0.434144	0.981	0.953	4.9e-39
STAB1	4.71e-43	-0.71417	0.45	0.684	1.04e-38
SLC40A1	1.49e-42	-0.784884	0.143	0.392	3.28e-38
CLEC7A	3.87e-42	-0.468874	0.558	0.802	8.55e-38
S100A4	3e-41	-0.474597	0.936	0.988	6.63e-37
F13A1	4.93e-41	-0.978425	0.424	0.644	1.09e-36
TYROBP	2.64e-40	-0.407654	0.963	0.996	5.83e-36
CD52	2.92e-40	0.716721	0.613	0.354	6.45e-36
CD93	3.27e-40	-0.43727	0.314	0.591	7.23e-36
CXCL2	6.18e-40	-0.519854	0.59	0.839	1.36e-35
ALOX5AP	2.04e-38	0.829113	0.854	0.755	4.51e-34
RPL14	7.69e-38	0.408844	0.989	0.98	1.7e-33
CXCR4	2.51e-37	0.808958	0.471	0.234	5.55e-33
RPL3	4.35e-37	0.422309	0.992	0.984	9.61e-33
RPL7A	5.99e-37	0.369112	0.993	0.994	1.32e-32
RPS19	1.31e-36	0.371306	0.994	0.998	2.9e-32
CFD	3.04e-36	-0.32791	0.294	0.561	6.72e-32
FOLR2	4.4e-36	-0.636357	0.234	0.472	9.71e-32
GNAI2	9.89e-36	-0.360593	0.903	0.965	2.18e-31
CD209	2.15e-35	-0.323727	0.079	0.273	4.74e-31
RPS4X	5.24e-35	0.429909	0.992	0.994	1.16e-30
TMSB10	1.09e-34	-0.379788	0.995	1	2.42e-30
PLEK	1.16e-33	-0.770676	0.569	0.752	2.56e-29
MARCO	1.35e-33	0.53907	0.238	0.052	2.99e-29
SOD2	3.46e-33	-0.532879	0.742	0.921	7.65e-29
S100A6	3.47e-33	-0.426416	0.978	0.997	7.66e-29
TYMP	4.82e-33	-0.585337	0.788	0.924	1.06e-28
BRI3	5.68e-33	-0.343445	0.842	0.971	1.25e-28
RPS27A	6.06e-33	0.348307	0.994	0.991	1.34e-28
RPSA	6.31e-33	0.415177	0.957	0.917	1.39e-28
MS4A6A	2.86e-32	-0.425117	0.669	0.907	6.31e-28
TCN2	8e-32	-0.404794	0.299	0.529	1.77e-27
THBS1	2.98e-31	-0.398313	0.628	0.842	6.59e-27
MAFB	7.49e-31	-0.473248	0.569	0.769	1.65e-26
SDC3	9.33e-31	-0.3877	0.161	0.365	2.06e-26
PLD3	2.5e-30	-0.561627	0.584	0.756	5.52e-26
ICAM1	2.56e-30	-0.413882	0.603	0.794	5.66e-26
S100A12	2.91e-30	-1.46755	0.137	0.314	6.42e-26
FCGR2A	6.8e-30	-0.717927	0.776	0.84	1.5e-25
TMEM176A	9.74e-30	-0.552795	0.24	0.448	2.15e-25
PLTP	9.95e-30	-0.954818	0.341	0.53	2.2e-25
GABARAP	1.24e-29	-0.309513	0.93	0.977	2.73e-25
LST1	1.24e-29	-0.346036	0.716	0.908	2.74e-25
HNRNPA1	1.42e-29	0.398343	0.887	0.79	3.13e-25
MIDN	1.44e-29	-0.441573	0.368	0.582	3.18e-25
H3F3A	2.07e-29	-0.387788	0.973	0.987	4.58e-25
GADD45G	2.16e-29	-0.439138	0.256	0.473	4.77e-25
KDM6B	2.94e-29	-0.467504	0.584	0.772	6.5e-25
A2M	3.43e-29	-0.4608	0.207	0.411	7.57e-25
PLAUR	4.2e-29	-0.405491	0.815	0.945	9.27e-25
RPL8	4.45e-29	0.308502	0.994	0.999	9.82e-25
LCP2	5.71e-29	-0.47899	0.511	0.711	1.26e-24
PDIA3	8.9e-29	0.461204	0.841	0.732	1.97e-24
PLEC	9.3e-29	-0.447742	0.483	0.693	2.05e-24
LINC02345	1.46e-28	-0.319398	0.098	0.275	3.22e-24
IFITM1	1.55e-28	0.709321	0.344	0.147	3.42e-24
FTL	2.49e-28	-0.474264	1	1	5.49e-24
SLC43A2	3.1e-28	-0.328948	0.284	0.508	6.85e-24
ITGAX	3.8e-28	-0.472484	0.445	0.647	8.4e-24
RNASE6	5.07e-28	-0.336576	0.211	0.419	1.12e-23
TNFAIP2	7.57e-28	-0.408906	0.316	0.539	1.67e-23
RAB31	1.3e-27	-0.419835	0.708	0.886	2.86e-23
NBL1	1.45e-27	-0.278082	0.063	0.221	3.19e-23
TMSB4X	2.56e-27	-0.338469	0.995	1	5.64e-23
SAT1	2.82e-27	-0.354318	0.982	1	6.23e-23
CST7	2.94e-27	0.494292	0.235	0.068	6.5e-23
SERF2	4.21e-27	-0.31814	0.989	0.997	9.29e-23
MAP3K8	5.66e-27	-0.42535	0.715	0.868	1.25e-22
TMEM176B	5.7e-27	-0.592942	0.283	0.486	1.26e-22
CD3E	8.67e-27	0.447356	0.191	0.042	1.91e-22
RBP7	1.42e-26	-0.343681	0.075	0.232	3.14e-22
IGSF21	1.45e-26	-0.28886	0.095	0.265	3.19e-22
PPIC	4.99e-26	-0.250789	0.071	0.226	1.1e-21
KLF4	5.64e-26	-0.272275	0.523	0.766	1.24e-21
ITM2B	1.09e-25	-0.428245	0.935	0.963	2.4e-21
CHMP1B	1.38e-25	-0.525116	0.425	0.627	3.06e-21
FURIN	4.38e-25	-0.31798	0.238	0.431	9.67e-21
CAPZB	5.67e-25	-0.39852	0.787	0.859	1.25e-20
RPL5	6.1e-25	0.344709	0.945	0.898	1.35e-20
AC090617.10	2.21e-24	-0.232494	0.058	0.198	4.87e-20
CYTIP	4.5e-24	0.360581	0.34	0.159	9.94e-20
RABGEF1	4.69e-24	-0.369693	0.324	0.52	1.03e-19
RPLP0	4.9e-24	0.33191	0.989	0.989	1.08e-19
IL32	6.97e-24	0.71802	0.232	0.079	1.54e-19
TMIGD3	7.32e-24	-0.414889	0.368	0.567	1.62e-19
AP2A2	1.16e-23	-0.343181	0.269	0.461	2.57e-19
HSPA8	1.26e-23	0.537834	0.875	0.78	2.79e-19
NKG7	1.56e-23	0.620171	0.234	0.079	3.44e-19
CST3	1.66e-23	-0.198143	0.953	0.996	3.66e-19
TFRC	1.68e-23	-0.651873	0.414	0.587	3.7e-19
COLEC12	2.11e-23	-0.314263	0.168	0.345	4.67e-19
GPX3	2.14e-23	-0.337242	0.17	0.345	4.73e-19
SGK1	2.25e-23	-0.347208	0.57	0.761	4.97e-19
FOS	2.75e-23	-0.357146	0.848	0.952	6.07e-19
SOCS3	2.76e-23	-0.353191	0.496	0.688	6.09e-19
NINJ1	3.17e-23	-0.319189	0.6	0.792	7e-19
FCGRT	3.2e-23	-0.349733	0.754	0.896	7.06e-19
FYN	3.36e-23	0.320992	0.229	0.076	7.42e-19
C5AR1	3.45e-23	-0.374598	0.502	0.725	7.62e-19
EEF2	3.74e-23	0.347237	0.938	0.877	8.25e-19
CALR	4.43e-23	0.470253	0.884	0.765	9.79e-19
ITM2A	9.64e-23	0.262168	0.135	0.019	2.13e-18
RPS23	1.3e-22	0.288096	0.994	0.999	2.86e-18
UQCR11	1.51e-22	-0.299717	0.852	0.95	3.34e-18
RPL10A	2.04e-22	0.293754	0.956	0.915	4.49e-18
ZFAND5	2.48e-22	-0.471203	0.617	0.767	5.47e-18
CDKN1A	3.43e-22	-0.585443	0.642	0.805	7.57e-18
ANXA6	3.5e-22	0.297171	0.282	0.118	7.74e-18
ZNF331	4.45e-22	-0.48202	0.561	0.72	9.82e-18
TPT1	5.42e-22	-0.246611	1	1	1.2e-17
RPS25	6.01e-22	0.247292	0.991	0.993	1.33e-17
LILRB2	9.76e-22	-0.306828	0.303	0.489	2.15e-17
HSP90AB1	2.05e-21	0.468184	0.946	0.894	4.53e-17
PDIA6	2.22e-21	0.343859	0.653	0.484	4.89e-17
PLIN2	2.65e-21	0.900956	0.689	0.553	5.86e-17
2023-03-01	2.86e-21	-0.148613	0.011	0.1	6.32e-17
HMOX1	2.91e-21	-0.293754	0.685	0.854	6.43e-17
AC016831.5	3.86e-21	-0.211412	0.088	0.231	8.52e-17
SECTM1	4.82e-21	-0.268817	0.175	0.344	1.06e-16
MSR1	5.34e-21	-0.41378	0.349	0.519	1.18e-16
ERRFI1	5.74e-21	-0.554657	0.281	0.452	1.27e-16
CD163L1	6.06e-21	-0.183971	0.05	0.174	1.34e-16
LAT	7.12e-21	0.202475	0.131	0.021	1.57e-16
ILF2	7.74e-21	0.263207	0.422	0.24	1.71e-16
CEBPB	8.21e-21	-0.329094	0.78	0.911	1.81e-16
C2	8.22e-21	-0.400651	0.309	0.484	1.82e-16
CD7	9.77e-21	0.544318	0.186	0.055	2.16e-16
TSEN54	1.21e-20	0.223391	0.123	0.018	2.68e-16
TNFRSF1B	1.34e-20	-0.399638	0.446	0.623	2.95e-16
EEF1A1	1.5e-20	0.288458	0.999	1	3.32e-16
RPL11	1.54e-20	0.238981	0.995	0.997	3.39e-16
SLC12A5	1.71e-20	-0.284189	0.191	0.363	3.78e-16
SERPING1	1.85e-20	-0.422941	0.247	0.421	4.08e-16
TPM4	2.33e-20	-0.355758	0.825	0.896	5.16e-16
VAMP5	2.51e-20	-0.413959	0.304	0.478	5.55e-16
CSF2RA	2.52e-20	-0.283051	0.402	0.597	5.56e-16
PIM1	3.18e-20	0.374349	0.339	0.175	7.03e-16
RBPJ	3.31e-20	-0.532066	0.564	0.653	7.31e-16
MARCKS	3.32e-20	-0.369216	0.384	0.566	7.33e-16
ACE	4.67e-20	-0.262785	0.15	0.31	1.03e-15
FBP1	5.61e-20	0.830641	0.648	0.525	1.24e-15
ACSL1	6.2e-20	-0.333619	0.457	0.653	1.37e-15
ATP5ME	6.66e-20	-0.276769	0.667	0.822	1.47e-15
CD3D	8.89e-20	0.330119	0.157	0.039	1.96e-15
FN1	9.89e-20	1.33834	0.338	0.184	2.19e-15
IER3	1.04e-19	-0.373747	0.68	0.847	2.3e-15
RGS2	1.05e-19	-0.346694	0.444	0.625	2.32e-15
LDHA	1.09e-19	0.425308	0.891	0.872	2.41e-15
CYBA	1.12e-19	-0.247368	0.985	0.995	2.48e-15
DDIT4	1.2e-19	0.844246	0.461	0.305	2.66e-15
NCL	1.22e-19	0.330431	0.777	0.622	2.69e-15
SYTL3	1.23e-19	0.43228	0.291	0.14	2.72e-15
TENT5C	1.33e-19	0.257387	0.164	0.043	2.93e-15
SULT1A1	1.41e-19	-0.235194	0.116	0.261	3.1e-15
OLFML3	1.77e-19	-0.218626	0.054	0.174	3.92e-15
MATR3.1	1.85e-19	0.25523	0.276	0.123	4.08e-15
IRS2	2.53e-19	-0.261742	0.203	0.374	5.6e-15
CD82	2.58e-19	0.33371	0.378	0.213	5.71e-15
PLA2G7	4.89e-19	-0.297104	0.165	0.324	1.08e-14
C1orf54	5.31e-19	-0.286529	0.157	0.308	1.17e-14
GAS7	7.02e-19	-0.259417	0.116	0.256	1.55e-14
SPAG9	8.59e-19	-0.35675	0.442	0.587	1.9e-14
CCND1	9.91e-19	-0.177389	0.067	0.191	2.19e-14
GNG10	1e-18	-0.330138	0.463	0.622	2.21e-14
CLEC10A	1.28e-18	0.381043	0.261	0.119	2.82e-14
DUSP4	1.32e-18	0.63769	0.424	0.275	2.92e-14
RAC2	1.33e-18	0.38255	0.646	0.503	2.93e-14
RBP1	1.35e-18	-0.185864	0.054	0.168	2.98e-14
RAN	1.63e-18	0.333842	0.652	0.519	3.61e-14
C4orf48	1.9e-18	-0.298374	0.623	0.774	4.19e-14
AP1B1	2.02e-18	-0.324328	0.393	0.548	4.46e-14
RHOH	2.03e-18	0.352671	0.269	0.125	4.49e-14
MMP9	2.13e-18	-0.387848	0.213	0.375	4.7e-14
C9orf16	2.15e-18	-0.322181	0.546	0.685	4.75e-14
INSIG1	2.57e-18	-0.343073	0.448	0.631	5.69e-14
ANXA5	2.62e-18	-0.276514	0.932	0.976	5.79e-14
RHOQ	3.74e-18	-0.241775	0.18	0.337	8.26e-14
SNX6	4.62e-18	-0.336014	0.453	0.604	1.02e-13
SNHG29	4.92e-18	0.297084	0.766	0.636	1.09e-13
AATK	5.23e-18	-0.145432	0.036	0.137	1.16e-13
NLRP3	5.44e-18	-0.306167	0.424	0.602	1.2e-13
ITM2C	5.45e-18	0.270213	0.142	0.035	1.2e-13
DDOST	5.65e-18	0.282168	0.582	0.424	1.25e-13
CEBPD	5.85e-18	-0.302774	0.703	0.877	1.29e-13
TNFSF13B	6e-18	-0.26599	0.286	0.461	1.33e-13
SLC16A10	7.11e-18	-0.471419	0.346	0.508	1.57e-13
VCAN	7.75e-18	0.643795	0.573	0.403	1.71e-13
IL6R	8.58e-18	-0.27547	0.263	0.429	1.89e-13
SEPTIN1	1.21e-17	0.172428	0.124	0.025	2.67e-13
RASSF4	1.21e-17	-0.286069	0.282	0.451	2.67e-13
PDE4B	1.23e-17	-0.321538	0.467	0.645	2.72e-13
GAL3ST4	1.3e-17	-0.261777	0.131	0.27	2.87e-13
CTSB	1.5e-17	-0.492236	0.938	0.968	3.31e-13
PPP1R16B	1.55e-17	0.162505	0.12	0.023	3.43e-13
GSDMA	1.59e-17	-0.156413	0.033	0.129	3.52e-13
USP36	1.64e-17	-0.314387	0.283	0.449	3.62e-13
CD27	1.85e-17	0.197781	0.1	0.013	4.09e-13
SRSF7	2e-17	0.40949	0.505	0.359	4.41e-13
APOL1	2.11e-17	-0.158907	0.055	0.165	4.65e-13
TAGLN2	2.24e-17	0.330824	0.899	0.85	4.94e-13
LGMN	2.29e-17	-0.456904	0.323	0.47	5.06e-13
MNDA	2.46e-17	-0.275227	0.48	0.669	5.44e-13
IL6	2.91e-17	-0.270233	0.101	0.231	6.44e-13
IL2RG	3.29e-17	0.377063	0.296	0.154	7.26e-13
FABP5	3.34e-17	0.39637	0.569	0.401	7.37e-13
EEF1B2	3.34e-17	0.29181	0.929	0.878	7.38e-13
ME1	3.61e-17	-0.174549	0.069	0.186	7.97e-13
CTSZ	3.63e-17	-0.455008	0.861	0.925	8.02e-13
SH2D2A	3.89e-17	0.2387	0.164	0.051	8.59e-13
ATP1B3	3.98e-17	-0.286708	0.628	0.775	8.79e-13
RPL18A	4.02e-17	0.210627	0.994	0.998	8.88e-13
CDK17	4.2e-17	0.221667	0.205	0.08	9.27e-13
PLEKHO1	4.83e-17	-0.325632	0.337	0.492	1.07e-12
TSPAN15	5.25e-17	-0.290667	0.187	0.335	1.16e-12
RPL10	5.88e-17	0.231809	0.998	1	1.3e-12
TAF1D	6.82e-17	0.287941	0.406	0.244	1.51e-12
CTLA4	6.87e-17	0.273463	0.113	0.021	1.52e-12
PTMA	7.52e-17	0.226811	0.998	0.998	1.66e-12
LDHB	9.02e-17	0.331063	0.47	0.322	1.99e-12
ECM1	9.28e-17	-0.224412	0.144	0.287	2.05e-12
NR4A3	9.98e-17	-0.294288	0.493	0.678	2.2e-12
NFAM1	1.08e-16	-0.185235	0.098	0.224	2.39e-12
PLXND1	1.21e-16	-0.274417	0.232	0.383	2.68e-12
RAB3IL1	1.27e-16	-0.175656	0.076	0.194	2.8e-12
CD2	1.39e-16	0.233292	0.131	0.032	3.06e-12
CXCL8	1.49e-16	-0.086465	0.654	0.851	3.29e-12
RHOU	1.56e-16	-0.256236	0.121	0.251	3.44e-12
GZMB	1.72e-16	0.616447	0.135	0.034	3.8e-12
AL135905.2	1.86e-16	0.278159	0.331	0.185	4.11e-12
PIM2	1.98e-16	0.347606	0.169	0.058	4.37e-12
CDA	2.03e-16	-0.183233	0.049	0.151	4.49e-12
STK4	2.17e-16	0.246115	0.31	0.163	4.79e-12
ETS1	2.42e-16	0.342697	0.187	0.071	5.34e-12
SH2B3	2.53e-16	-0.24207	0.25	0.407	5.6e-12
PPIB	2.68e-16	0.329426	0.905	0.838	5.91e-12
SESN2	2.9e-16	-0.281551	0.309	0.478	6.4e-12
ICOS	3.24e-16	0.175038	0.101	0.016	7.15e-12
SPN	3.48e-16	0.18996	0.234	0.102	7.69e-12
CH25H	3.48e-16	-0.316195	0.101	0.224	7.7e-12
RPS7	4.7e-16	0.183928	0.992	0.992	1.04e-11
CD69	6.49e-16	0.645838	0.273	0.144	1.43e-11
C12orf75	6.65e-16	0.214753	0.11	0.022	1.47e-11
SPOCK2	6.69e-16	0.240789	0.129	0.033	1.48e-11
RPS10	6.76e-16	-0.221508	0.148	0.286	1.49e-11
CD14	6.82e-16	-0.273964	0.728	0.897	1.51e-11
ITGB5	7.04e-16	-0.202685	0.116	0.244	1.56e-11
LCK	7.12e-16	0.162542	0.113	0.023	1.57e-11
RPL30	7.51e-16	0.208389	0.992	0.996	1.66e-11
SMARCD3	8.68e-16	-0.17042	0.058	0.162	1.92e-11
IL10	8.93e-16	-0.355833	0.152	0.292	1.97e-11
MS4A7	9.01e-16	-0.309138	0.653	0.8	1.99e-11
C19orf38	9.45e-16	-0.2428	0.114	0.236	2.09e-11
GPI	9.76e-16	0.376027	0.676	0.548	2.16e-11
SIGLEC1	9.86e-16	-0.235708	0.17	0.311	2.18e-11
ASGR2	1.05e-15	-0.173159	0.049	0.147	2.32e-11
PECAM1	1.35e-15	-0.23961	0.295	0.452	2.99e-11
RPS6	1.36e-15	0.228398	0.992	0.991	3e-11
HNRNPDL	1.37e-15	0.297093	0.667	0.528	3.02e-11
CSF3R	1.52e-15	-0.312642	0.264	0.416	3.36e-11
TPI1	1.53e-15	0.361419	0.904	0.918	3.37e-11
MMP19	1.53e-15	-0.427702	0.4	0.564	3.37e-11
LAPTM5	1.59e-15	-0.212804	0.984	0.996	3.5e-11
THBD	1.76e-15	-0.177361	0.483	0.677	3.88e-11
KCTD12	2.45e-15	-0.228485	0.38	0.551	5.4e-11
ELL2	2.85e-15	-0.212236	0.572	0.73	6.28e-11
DYSF	3.16e-15	-0.132624	0.039	0.13	6.98e-11
EEF1G	3.32e-15	0.262906	0.905	0.84	7.33e-11
HES4	3.35e-15	-0.346706	0.224	0.369	7.39e-11
PPA1	3.42e-15	0.296853	0.383	0.238	7.56e-11
PRXL2A	3.72e-15	-0.155077	0.057	0.157	8.21e-11
GAA	3.87e-15	-0.259407	0.304	0.454	8.54e-11
VMO1	4.64e-15	-0.292433	0.139	0.267	1.03e-10
SLCO2B1	4.72e-15	-0.426968	0.393	0.508	1.04e-10
RPS18	4.85e-15	0.206572	0.994	0.998	1.07e-10
PGAM1	5.58e-15	0.309067	0.726	0.622	1.23e-10
AC015912.3	6.41e-15	-0.37125	0.29	0.436	1.41e-10
DHX34	6.49e-15	-0.191684	0.097	0.215	1.43e-10
FGD4	6.5e-15	-0.205234	0.238	0.392	1.44e-10
TPM3	7.21e-15	-0.22344	0.933	0.98	1.59e-10
APOBEC3A	7.52e-15	-0.154232	0.038	0.127	1.66e-10
UPP1	7.69e-15	-0.276986	0.728	0.859	1.7e-10
MAF	8.04e-15	-0.223734	0.216	0.363	1.78e-10
BUB3	8.31e-15	0.224632	0.257	0.13	1.83e-10
RPL18	8.63e-15	0.176203	0.996	0.99	1.9e-10
SKAP1	8.99e-15	0.147036	0.109	0.024	1.98e-10
STX11	9.49e-15	-0.29599	0.39	0.537	2.1e-10
NFIL3	1.01e-14	-0.251603	0.363	0.522	2.23e-10
LPCAT1	1.06e-14	-0.220628	0.189	0.326	2.33e-10
KIAA0930	1.08e-14	-0.195535	0.154	0.286	2.38e-10
SARAF	1.12e-14	0.398341	0.784	0.738	2.46e-10
TTYH3	1.17e-14	-0.251651	0.326	0.474	2.58e-10
CYP27A1	1.21e-14	0.265115	0.129	0.036	2.66e-10
EMILIN2	1.27e-14	-0.250396	0.478	0.614	2.81e-10
AC020916.1	1.31e-14	-0.377109	0.39	0.53	2.9e-10
LEPROTL1	1.32e-14	0.248757	0.29	0.158	2.91e-10
PLBD1	1.34e-14	-0.346705	0.301	0.447	2.96e-10
FCGBP	1.54e-14	-0.580023	0.092	0.206	3.41e-10
MALAT1	1.67e-14	0.383249	0.996	0.995	3.69e-10
PGK1	2.3e-14	0.334509	0.857	0.798	5.09e-10
FGFR1	2.32e-14	-0.141413	0.054	0.149	5.12e-10
EAF1	2.42e-14	-0.243239	0.191	0.322	5.34e-10
PLEKHG2	2.45e-14	-0.20719	0.12	0.239	5.41e-10
RPS27	2.97e-14	0.215292	0.994	0.997	6.56e-10
CD8A	3.91e-14	0.326864	0.115	0.03	8.63e-10
CREB5	3.97e-14	-0.251044	0.221	0.36	8.77e-10
SLC25A5	3.98e-14	0.309306	0.808	0.746	8.8e-10
OSM	5.01e-14	-0.24914	0.208	0.35	1.11e-09
PRF1	5.15e-14	0.205367	0.108	0.025	1.14e-09
APOE	6.67e-14	-0.334436	0.419	0.56	1.47e-09
GZMK	6.73e-14	0.219764	0.111	0.027	1.49e-09
CCND2	7.35e-14	0.151734	0.135	0.042	1.62e-09
GASK1B	7.8e-14	-0.167852	0.108	0.224	1.72e-09
ITK	7.88e-14	0.156392	0.105	0.024	1.74e-09
RBM38	7.99e-14	0.186008	0.16	0.059	1.76e-09
MIR22HG	8.85e-14	-0.218669	0.263	0.411	1.96e-09
ATP5MPL	8.89e-14	-0.226407	0.586	0.735	1.96e-09
MIR3945HG	9.61e-14	-0.313414	0.194	0.324	2.12e-09
HPGD	1.1e-13	0.245946	0.119	0.033	2.42e-09
RPS15A	1.1e-13	0.190173	0.991	0.999	2.43e-09
CNBP	1.11e-13	0.269006	0.711	0.598	2.44e-09
SLC7A8	1.11e-13	-0.157387	0.081	0.187	2.46e-09
FOXN2	1.12e-13	0.180958	0.204	0.092	2.47e-09
G3BP2	1.24e-13	0.223401	0.319	0.188	2.73e-09
NRGN	1.25e-13	-0.243527	0.134	0.252	2.75e-09
DNAAF1	1.25e-13	-0.267944	0.082	0.187	2.75e-09
CAST	1.26e-13	-0.253	0.59	0.727	2.77e-09
TMEM219	1.42e-13	-0.246654	0.592	0.705	3.13e-09
OAZ1	1.54e-13	-0.175175	0.991	0.999	3.4e-09
PKIB	1.61e-13	0.254723	0.174	0.071	3.54e-09
VIM	1.7e-13	0.375282	0.998	0.999	3.76e-09
GZMA	1.83e-13	0.292135	0.127	0.038	4.03e-09
RANBP2	1.89e-13	-0.285208	0.496	0.647	4.17e-09
RPS2	2.05e-13	0.186553	0.995	0.996	4.53e-09
LGALS1	2.2e-13	-0.19033	0.925	0.993	4.87e-09
LRG1	2.26e-13	-0.273511	0.109	0.22	5e-09
GTF3C1	2.35e-13	-0.329402	0.184	0.306	5.19e-09
SERTAD1	2.89e-13	-0.27403	0.498	0.627	6.37e-09
VDAC2	3.06e-13	0.227875	0.612	0.472	6.75e-09
JUNB	3.32e-13	-0.203766	0.826	0.92	7.32e-09
FRMD4A	3.33e-13	-0.182277	0.13	0.247	7.36e-09
SBNO2	3.37e-13	-0.197422	0.165	0.29	7.44e-09
SPHK1	3.47e-13	-0.213448	0.212	0.349	7.66e-09
C5AR2	3.62e-13	-0.239745	0.172	0.301	7.99e-09
SPRED1	3.7e-13	-0.223355	0.191	0.318	8.17e-09
PDXK	4.09e-13	-0.223745	0.591	0.712	9.02e-09
EPHX1	4.26e-13	-0.1658	0.092	0.198	9.41e-09
GSN	4.42e-13	-0.448685	0.705	0.755	9.76e-09
ZNF467	4.47e-13	-0.173828	0.079	0.18	9.86e-09
TUT4	5.01e-13	0.158174	0.171	0.07	1.11e-08
C1QB	6.27e-13	-0.704077	0.685	0.67	1.38e-08
LTB	6.3e-13	0.781611	0.131	0.044	1.39e-08
TUBB	7.4e-13	0.241553	0.532	0.388	1.64e-08
RPS15	7.74e-13	0.149895	0.996	0.998	1.71e-08
RESF1	7.82e-13	0.229281	0.26	0.14	1.73e-08
DMXL2	7.98e-13	-0.201205	0.325	0.475	1.76e-08
FARP1	8.05e-13	-0.150754	0.067	0.16	1.78e-08
CCL5	8.05e-13	0.807766	0.242	0.132	1.78e-08
MXD1	8.3e-13	-0.282825	0.442	0.581	1.83e-08
SYNE2	8.45e-13	0.163258	0.122	0.037	1.87e-08
MIF	8.5e-13	0.489829	0.925	0.877	1.88e-08
CD4	8.96e-13	-0.298545	0.443	0.566	1.98e-08
RFTN1	9.4e-13	0.174665	0.25	0.129	2.08e-08
RPL17	1.15e-12	0.194297	0.985	0.972	2.53e-08
CD38	1.35e-12	0.203586	0.15	0.058	2.99e-08
RAB20	1.56e-12	-0.200924	0.315	0.463	3.44e-08
SSR4	1.64e-12	0.295169	0.791	0.693	3.63e-08
FAU	1.72e-12	0.155515	0.994	0.998	3.8e-08
PYCARD	1.78e-12	-0.215482	0.721	0.849	3.94e-08
DAB2	1.79e-12	-0.33656	0.415	0.526	3.95e-08
NR4A2	1.8e-12	-0.241154	0.629	0.769	3.98e-08
GAS5	1.89e-12	0.259238	0.36	0.233	4.17e-08
S100A11	1.92e-12	-0.21663	0.951	0.997	4.24e-08
ARRB2	2.31e-12	-0.213156	0.698	0.787	5.1e-08
FGL2	2.52e-12	-0.176685	0.362	0.527	5.56e-08
RPL26	2.69e-12	0.166873	0.989	0.997	5.93e-08
MAPK13	2.73e-12	-0.190937	0.166	0.287	6.03e-08
HNRNPA2B1	2.86e-12	0.254259	0.899	0.89	6.31e-08
SLC15A3	2.92e-12	-0.184783	0.253	0.39	6.45e-08
EHD1	2.93e-12	-0.277963	0.295	0.428	6.47e-08
SPI1	3.16e-12	-0.194257	0.811	0.931	6.97e-08
ITPR2	4.36e-12	-0.223477	0.316	0.452	9.63e-08
ARF4	5.01e-12	0.234201	0.546	0.415	1.11e-07
RACK1	5.08e-12	0.175671	0.985	0.973	1.12e-07
RHOB	5.58e-12	-0.398014	0.436	0.552	1.23e-07
AKR1B1	5.6e-12	-0.224716	0.298	0.428	1.24e-07
GALC	6.37e-12	0.491398	0.198	0.099	1.41e-07
SELENOW	6.62e-12	-0.274347	0.572	0.663	1.46e-07
AC040970.1	7.07e-12	-0.217722	0.086	0.181	1.56e-07
RPS12	7.25e-12	0.18794	0.994	0.998	1.6e-07
PURB	7.75e-12	-0.200401	0.157	0.272	1.71e-07
LIMS1	8.08e-12	-0.224311	0.715	0.811	1.78e-07
SLC38A1	8.18e-12	0.155414	0.138	0.051	1.81e-07
HSP90B1	8.68e-12	0.339935	0.89	0.81	1.92e-07
TXNIP	8.85e-12	0.472055	0.444	0.32	1.95e-07
ZFP36L2	9.56e-12	0.649827	0.587	0.521	2.11e-07
PLXNB2	9.67e-12	-0.162565	0.177	0.3	2.13e-07
RILP	9.74e-12	-0.163213	0.152	0.266	2.15e-07
GBP1	9.77e-12	-0.213451	0.165	0.284	2.16e-07
NPL	1.03e-11	-0.167904	0.202	0.33	2.27e-07
SAP30	1.04e-11	-0.237863	0.371	0.513	2.29e-07
ACADVL	1.04e-11	0.213001	0.561	0.425	2.29e-07
RAC1	1.04e-11	-0.217858	0.883	0.953	2.31e-07
CALHM6	1.12e-11	-0.234672	0.371	0.513	2.46e-07
PHF3	1.12e-11	0.193495	0.262	0.147	2.48e-07
SEMA6B	1.17e-11	-0.210081	0.289	0.432	2.59e-07
ID2	1.17e-11	-0.225879	0.569	0.709	2.59e-07
ITGAE	1.2e-11	0.189195	0.264	0.149	2.65e-07
FNBP4	1.35e-11	0.181147	0.27	0.153	2.99e-07
LBH	1.44e-11	0.148663	0.131	0.046	3.18e-07
ALPK3	1.67e-11	-0.14852	0.039	0.112	3.68e-07
ELOB	1.74e-11	-0.187965	0.851	0.917	3.84e-07
NSMCE3	1.75e-11	0.164932	0.152	0.063	3.85e-07
TUBA4A	1.83e-11	0.251412	0.188	0.091	4.05e-07
PNRC1	2.08e-11	-0.296104	0.891	0.928	4.6e-07
GUK1	2.2e-11	-0.298088	0.745	0.814	4.86e-07
IL1RN	2.22e-11	-0.0477112	0.399	0.557	4.89e-07
DDX5	2.26e-11	0.267971	0.907	0.869	4.99e-07
ARHGAP4	2.31e-11	-0.224267	0.329	0.454	5.09e-07
TIMP2	2.7e-11	-0.23739	0.629	0.736	5.96e-07
RAD21	2.88e-11	0.219649	0.36	0.238	6.36e-07
ATP6V1F	3.91e-11	-0.210932	0.821	0.884	8.64e-07
TUBA1B	3.92e-11	0.247798	0.796	0.668	8.65e-07
RPL29	3.96e-11	0.143696	0.991	0.988	8.74e-07
PSMA6	4.04e-11	0.211692	0.705	0.601	8.92e-07
CCT8	4.1e-11	0.193282	0.394	0.269	9.05e-07
CCT4	4.16e-11	0.236635	0.479	0.354	9.18e-07
GZF1	4.17e-11	-0.141952	0.088	0.183	9.22e-07
SELENON	4.19e-11	-0.171545	0.177	0.293	9.26e-07
MMP12	4.5e-11	-0.368502	0.086	0.181	9.95e-07
CD302	4.61e-11	-0.23216	0.41	0.538	1.02e-06
FCAR	5.28e-11	-0.189875	0.097	0.192	1.17e-06
ATF7IP	5.37e-11	0.157854	0.166	0.075	1.19e-06
TP53INP2	5.55e-11	-0.164973	0.157	0.269	1.23e-06
ITPRIP	5.76e-11	-0.190216	0.181	0.293	1.27e-06
C6orf62	5.76e-11	-0.178835	0.218	0.34	1.27e-06
IRF4	6.06e-11	0.264646	0.116	0.04	1.34e-06
MYL6	6.2e-11	-0.188016	0.989	0.999	1.37e-06
QKI	6.35e-11	-0.208399	0.555	0.667	1.4e-06
PRKX	6.54e-11	0.283325	0.213	0.114	1.44e-06
ASPH	6.55e-11	-0.193465	0.307	0.436	1.45e-06
DDX6	6.63e-11	0.209565	0.287	0.176	1.46e-06
IFNGR1	6.83e-11	0.295693	0.611	0.515	1.51e-06
MYO5A	7.72e-11	-0.208164	0.264	0.383	1.71e-06
JOSD2	7.9e-11	-0.191493	0.333	0.46	1.75e-06
SCN1B	7.93e-11	-0.111545	0.035	0.103	1.75e-06
AP5B1	8.57e-11	-0.154378	0.1	0.195	1.89e-06
PDE3B	8.68e-11	0.14781	0.143	0.059	1.92e-06
RPS3A	8.79e-11	0.175314	0.99	0.99	1.94e-06
AQP3	9.47e-11	0.171178	0.151	0.065	2.09e-06
SMIM30	1.05e-10	-0.167916	0.17	0.281	2.31e-06
CXCL10	1.16e-10	-0.421799	0.045	0.118	2.55e-06
MPEG1	1.2e-10	-0.162349	0.255	0.386	2.64e-06
GCH1	1.22e-10	-0.153058	0.158	0.271	2.7e-06
RASGRP3	1.25e-10	-0.181537	0.158	0.267	2.75e-06
ZFHX3	1.26e-10	-0.157488	0.178	0.293	2.78e-06
RPS11	1.27e-10	-0.218227	0.928	0.938	2.81e-06
ELL	1.32e-10	-0.14321	0.114	0.213	2.92e-06
ADA2	1.35e-10	-0.187217	0.269	0.393	2.97e-06
LUC7L2	1.36e-10	0.174463	0.31	0.194	3.01e-06
ANGPTL4	1.39e-10	0.395005	0.205	0.109	3.06e-06
HSPD1	1.4e-10	0.24592	0.685	0.552	3.09e-06
RELT	1.44e-10	-0.161732	0.256	0.381	3.18e-06
RNF213	1.47e-10	-0.180956	0.5	0.657	3.26e-06
POMP	1.52e-10	-0.2117	0.742	0.832	3.35e-06
HNRNPH3	1.64e-10	0.198683	0.372	0.252	3.62e-06
NRIP3	1.75e-10	-0.140164	0.073	0.157	3.87e-06
ELOVL5	1.79e-10	0.297205	0.288	0.181	3.95e-06
ATP2B1-AS1	1.81e-10	-0.363912	0.245	0.356	4.01e-06
NDUFA1	1.86e-10	-0.192748	0.8	0.882	4.1e-06
HOXB7	1.95e-10	-0.103063	0.042	0.113	4.3e-06
KIF1B	1.95e-10	-0.163101	0.147	0.252	4.31e-06
MYDGF	1.99e-10	0.253296	0.625	0.519	4.39e-06
HOMER3	2.01e-10	-0.154336	0.149	0.254	4.45e-06
EIF3D	2.09e-10	0.193712	0.433	0.307	4.61e-06
RPL15	2.1e-10	0.154301	0.989	0.997	4.64e-06
TNS3	2.16e-10	-0.24094	0.276	0.39	4.77e-06
CIITA	2.25e-10	-0.159728	0.207	0.324	4.96e-06
SSR2	2.25e-10	0.214838	0.608	0.507	4.97e-06
PTMS	2.25e-10	-0.331895	0.498	0.577	4.97e-06
MANBA	2.34e-10	-0.222944	0.444	0.571	5.16e-06
ACTR3	2.35e-10	0.230049	0.72	0.644	5.18e-06
AC020656.1	2.35e-10	-0.243898	0.389	0.512	5.19e-06
NUDT14	2.42e-10	-0.162793	0.206	0.322	5.35e-06
ENO1	2.42e-10	0.307673	0.902	0.916	5.35e-06
FCGR2B	2.52e-10	0.393449	0.543	0.438	5.57e-06
LUCAT1	2.55e-10	-0.175307	0.262	0.387	5.63e-06
LEO1	2.74e-10	0.247678	0.134	0.055	6.05e-06
AL627171.2	2.83e-10	0.346526	0.308	0.199	6.24e-06
EPHB2	2.94e-10	-0.121948	0.071	0.153	6.49e-06
ANKH	3.01e-10	-0.229802	0.217	0.325	6.66e-06
SMIM4	3.12e-10	-0.176185	0.325	0.459	6.89e-06
CSF1	3.12e-10	0.27998	0.136	0.057	6.89e-06
SLC25A19	3.12e-10	-0.240329	0.282	0.402	6.9e-06
NRP2	3.16e-10	-0.18669	0.242	0.362	6.99e-06
B2M	3.48e-10	0.152386	0.999	1	7.68e-06
FLNB	3.49e-10	0.168145	0.187	0.095	7.71e-06
MAFF	3.54e-10	-0.191792	0.308	0.437	7.83e-06
LMAN1	3.77e-10	0.202915	0.31	0.198	8.33e-06
CD36	3.87e-10	0.266455	0.243	0.141	8.54e-06
AC090559.1	4.21e-10	-0.112813	0.062	0.14	9.3e-06
LINC01094	4.28e-10	-0.15426	0.111	0.205	9.45e-06
CD72	4.41e-10	-0.164899	0.135	0.235	9.74e-06
PDPN	4.55e-10	-0.126875	0.043	0.112	1e-05
PSMD8	4.57e-10	0.183159	0.609	0.491	1.01e-05
IL2RA	4.87e-10	-0.218258	0.248	0.368	1.08e-05
PDGFC	4.98e-10	-0.15188	0.134	0.234	1.1e-05
SCO2	5.52e-10	-0.150405	0.128	0.227	1.22e-05
RNF19B	5.6e-10	-0.222473	0.225	0.335	1.24e-05
CDKN1B	5.83e-10	0.136891	0.18	0.089	1.29e-05
SET	5.93e-10	0.226493	0.637	0.543	1.31e-05
DOCK4	5.94e-10	-0.165069	0.164	0.269	1.31e-05
NDST2	6.07e-10	-0.158115	0.2	0.312	1.34e-05
CSRNP1	6.19e-10	-0.18788	0.547	0.681	1.37e-05
GPR34	6.71e-10	-0.172005	0.192	0.304	1.48e-05
S100A13	6.94e-10	-0.168846	0.141	0.239	1.53e-05
TSPYL2	7.22e-10	0.381782	0.282	0.182	1.59e-05
RPL13A	7.3e-10	-0.194512	0.922	0.933	1.61e-05
CCT3	7.35e-10	0.184017	0.421	0.297	1.62e-05
STX4	7.78e-10	-0.268172	0.344	0.454	1.72e-05
EEF1D	8.03e-10	0.188937	0.917	0.84	1.77e-05
CCDC18-AS1	8.07e-10	0.118051	0.126	0.05	1.78e-05
PNPLA8	8.28e-10	-0.218684	0.361	0.481	1.83e-05
TERF2IP	8.36e-10	0.185636	0.325	0.214	1.85e-05
ID3	8.38e-10	-0.3074	0.255	0.367	1.85e-05
PSAP	8.4e-10	-0.0962621	0.939	0.985	1.86e-05
PID1	8.47e-10	0.13835	0.122	0.047	1.87e-05
CYBB	8.83e-10	-0.111172	0.692	0.839	1.95e-05
RPL4	8.96e-10	0.209442	0.942	0.9	1.98e-05
HOXB6	9.05e-10	-0.102831	0.047	0.117	2e-05
IL13RA1	9.48e-10	-0.176837	0.43	0.548	2.09e-05
NPEPL1	9.66e-10	-0.126795	0.103	0.194	2.13e-05
FMN1	9.75e-10	-0.165047	0.256	0.374	2.15e-05
PPP3CC	9.76e-10	0.121832	0.147	0.066	2.15e-05
FCGR3A	9.78e-10	-0.37427	0.564	0.626	2.16e-05
ANKRD44	9.82e-10	0.181101	0.258	0.155	2.17e-05
AC016831.1	1.02e-09	-0.13094	0.068	0.146	2.25e-05
CASP4	1.05e-09	-0.172745	0.215	0.325	2.32e-05
SUCNR1	1.05e-09	-0.113582	0.058	0.132	2.33e-05
ABL2	1.13e-09	-0.200786	0.324	0.444	2.5e-05
DRAM1	1.13e-09	-0.179956	0.216	0.326	2.5e-05
TAF7	1.16e-09	0.169519	0.28	0.174	2.56e-05
AL133415.1	1.17e-09	0.422081	0.695	0.632	2.58e-05
ITGA5	1.22e-09	-0.224576	0.328	0.446	2.69e-05
S100A9	1.29e-09	-1.71394	0.697	0.784	2.84e-05
RNF19A	1.32e-09	0.208292	0.221	0.124	2.92e-05
ENPP2	1.44e-09	-0.159014	0.162	0.267	3.19e-05
RB1	1.47e-09	-0.198618	0.423	0.531	3.24e-05
SRPRA	1.59e-09	0.171691	0.342	0.23	3.51e-05
STAM	1.8e-09	0.122483	0.145	0.066	3.99e-05
RALGDS	1.85e-09	-0.21071	0.303	0.411	4.09e-05
ITGA4	1.86e-09	0.215028	0.285	0.182	4.1e-05
CHST12	1.99e-09	0.122211	0.112	0.042	4.39e-05
OSTC	2.06e-09	0.206002	0.507	0.401	4.55e-05
HNRNPL	2.07e-09	0.208557	0.495	0.383	4.58e-05
EVA1B	2.08e-09	-0.154574	0.154	0.252	4.59e-05
LHFPL2	2.14e-09	-0.163309	0.249	0.362	4.73e-05
HK3	2.14e-09	-0.149501	0.275	0.397	4.74e-05
OSBPL1A	2.15e-09	-0.137678	0.139	0.237	4.74e-05
PDE4A	2.16e-09	-0.17299	0.281	0.401	4.76e-05
SPCS2	2.16e-09	0.213926	0.535	0.423	4.78e-05
TCEAL3	2.2e-09	-0.130608	0.135	0.232	4.85e-05
PHB2	2.33e-09	0.177013	0.486	0.369	5.14e-05
FUOM	2.41e-09	-0.19094	0.29	0.404	5.32e-05
RPL32	2.49e-09	0.144684	0.994	0.998	5.49e-05
MYO1C	2.72e-09	-0.149714	0.118	0.207	6.01e-05
TFPI	2.74e-09	0.1236	0.109	0.041	6.05e-05
CYBRD1	2.79e-09	-0.101574	0.064	0.139	6.15e-05
SLC66A2	2.86e-09	-0.155231	0.256	0.369	6.31e-05
PDCD4	2.86e-09	0.237835	0.24	0.146	6.32e-05
NACA	2.92e-09	0.148475	0.978	0.967	6.45e-05
CCT2	2.94e-09	0.184916	0.346	0.238	6.48e-05
HNRNPK	3.05e-09	0.196369	0.726	0.629	6.74e-05
PNN	3.07e-09	0.181018	0.324	0.218	6.78e-05
SKP1	3.12e-09	0.183612	0.737	0.646	6.88e-05
FOSL2	3.26e-09	-0.174873	0.531	0.658	7.2e-05
METRNL	3.33e-09	-0.210798	0.655	0.761	7.34e-05
KIF2A	3.37e-09	0.143382	0.193	0.104	7.44e-05
TOMM40L	3.45e-09	-0.0967385	0.043	0.108	7.62e-05
RALA	3.57e-09	0.312756	0.402	0.301	7.89e-05
MAPKAPK2	3.88e-09	-0.202168	0.275	0.383	8.56e-05
ISG20	3.91e-09	0.307293	0.234	0.144	8.64e-05
TMOD2	4e-09	-0.111285	0.067	0.142	8.82e-05
TXN	4e-09	-0.234482	0.767	0.86	8.84e-05
GDE1	4.04e-09	-0.136013	0.131	0.225	8.92e-05
TWF1	4.15e-09	-0.171068	0.238	0.345	9.16e-05
ZNF292	4.24e-09	0.151404	0.174	0.09	9.36e-05
LAIR1	4.42e-09	-0.195687	0.55	0.652	9.76e-05
ATP6V0A1	4.45e-09	-0.15202	0.203	0.311	9.82e-05
DUSP1	4.45e-09	-0.12401	0.884	0.969	9.83e-05
RNF130	4.49e-09	-0.164353	0.739	0.845	9.92e-05
RGCC	4.85e-09	-0.207106	0.555	0.677	0.00010706
AC007032.1	4.87e-09	-0.0945091	0.038	0.1	0.00010754
NONO	4.97e-09	0.177965	0.422	0.311	0.00010973
GPR65	5.09e-09	0.414389	0.24	0.15	0.00011246
MAP4K1	5.09e-09	0.101923	0.101	0.036	0.00011249
ARHGDIB	5.22e-09	0.198009	0.911	0.922	0.00011534
TPR	5.37e-09	0.168352	0.395	0.279	0.00011857
HCK	5.62e-09	-0.175384	0.53	0.649	0.00012407
NPDC1	5.65e-09	-0.112399	0.079	0.157	0.00012482
PCM1	5.83e-09	0.167959	0.355	0.244	0.00012865
FTH1	5.86e-09	-0.0330968	0.998	1	0.00012934
ARRDC4	6.18e-09	0.199226	0.163	0.083	0.00013641
MAP2K3	6.39e-09	-0.236843	0.415	0.513	0.00014114
CYFIP2	6.52e-09	0.11938	0.116	0.047	0.00014392
VWA5A	6.57e-09	0.219317	0.118	0.049	0.00014514
NOP58	6.62e-09	0.1923	0.32	0.216	0.00014615
CD53	6.64e-09	0.184118	0.67	0.587	0.00014671
XRCC6	6.94e-09	0.189084	0.511	0.399	0.00015317
DIAPH2	7.09e-09	-0.139072	0.157	0.254	0.0001565
PTGES3	7.25e-09	0.239853	0.662	0.59	0.00016003
GADD45B	7.42e-09	-0.158935	0.732	0.842	0.00016391
SERPINB1	7.44e-09	-0.408609	0.601	0.67	0.00016436
YES1	7.45e-09	-0.155175	0.114	0.201	0.00016454
ALAS1	7.47e-09	0.237671	0.212	0.123	0.00016498
RPS8	7.73e-09	0.110101	0.998	0.997	0.00017069
C1QA	8.12e-09	-0.565779	0.705	0.67	0.00017933
RXRA	8.21e-09	-0.142431	0.203	0.309	0.00018133
COX6A1	8.61e-09	0.199253	0.856	0.818	0.0001902
COX6C	9.01e-09	-0.204298	0.797	0.858	0.00019908
DENND3	9.32e-09	-0.143873	0.199	0.303	0.00020578
C3AR1	9.41e-09	-0.197795	0.393	0.51	0.00020791
ATP13A3	9.49e-09	-0.184758	0.379	0.49	0.00020956
IQSEC1	9.54e-09	-0.149496	0.159	0.255	0.00021078
SF3A2	9.55e-09	0.13622	0.233	0.138	0.00021092
DENND10	9.55e-09	-0.166417	0.162	0.256	0.00021097
METTL9	9.58e-09	-0.230273	0.242	0.339	0.00021147
RNF125	1.03e-08	0.137981	0.121	0.051	0.00022697
CHMP3	1.05e-08	-0.149338	0.259	0.368	0.00023211
NDUFB2	1.05e-08	-0.197407	0.753	0.834	0.00023243
JDP2	1.06e-08	-0.156906	0.279	0.388	0.00023353
DEK	1.07e-08	-0.203564	0.609	0.715	0.0002361
CFL1	1.12e-08	-0.145408	0.977	0.999	0.00024634
BLOC1S1	1.15e-08	-0.170248	0.703	0.819	0.00025348
YWHAH	1.16e-08	-0.376188	0.688	0.694	0.00025629
DAD1	1.29e-08	0.177171	0.644	0.545	0.00028501
MFSD12	1.29e-08	-0.222106	0.322	0.429	0.00028513
NIFK	1.3e-08	0.117994	0.147	0.071	0.00028619
TMEM37	1.3e-08	-0.104805	0.063	0.134	0.00028711
OFD1	1.31e-08	0.0945698	0.103	0.039	0.00029037
GPR183	1.37e-08	-0.0987482	0.541	0.685	0.00030273
PPARD	1.39e-08	-0.154191	0.21	0.312	0.00030678
GNG2	1.43e-08	0.160589	0.203	0.115	0.00031657
ROMO1	1.46e-08	-0.205419	0.745	0.814	0.00032167
LATS2	1.48e-08	-0.138831	0.127	0.215	0.00032621
UBAC2	1.53e-08	-0.19795	0.256	0.359	0.00033716
AGPAT4	1.7e-08	-0.136476	0.135	0.225	0.00037647
ICAM4	1.76e-08	-0.115011	0.057	0.124	0.00038942
ABCD3	1.78e-08	0.129455	0.11	0.045	0.00039364
CFLAR	1.86e-08	-0.191193	0.478	0.59	0.0004107
VPS9D1	1.86e-08	-0.100261	0.07	0.142	0.00041096
AKR1A1	1.9e-08	-0.21722	0.529	0.613	0.00042025
SF1	1.94e-08	0.21661	0.432	0.332	0.00042818
PPP1R9B	2.01e-08	-0.111175	0.109	0.194	0.00044415
ODC1	2.01e-08	0.213676	0.244	0.153	0.00044471
LITAF	2.03e-08	-0.264343	0.591	0.677	0.00044811
SNHG7	2.04e-08	0.204622	0.309	0.212	0.00045056
PPM1F	2.07e-08	-0.104913	0.074	0.147	0.00045742
CHN2	2.2e-08	0.133976	0.128	0.059	0.00048488
GPR132	2.21e-08	-0.15954	0.174	0.268	0.00048835
HIST1H1E	2.26e-08	0.31404	0.405	0.305	0.00049915
SQSTM1	2.29e-08	0.26632	0.783	0.718	0.00050473
PRNP	2.32e-08	-0.236309	0.489	0.589	0.00051189
RPL13	2.43e-08	0.115877	0.998	1	0.00053671
VAC14	2.45e-08	-0.170928	0.187	0.283	0.00054199
BAIAP2	2.54e-08	-0.21248	0.258	0.357	0.00056118
FHL3	2.58e-08	0.146688	0.206	0.12	0.00056899
MMP14	2.85e-08	-0.207224	0.256	0.356	0.00062857
LY96	2.85e-08	-0.163754	0.341	0.455	0.00062897
CNOT6L	2.95e-08	0.126062	0.152	0.077	0.0006518
SSR3	2.97e-08	0.182973	0.597	0.482	0.00065599
EIF1	2.98e-08	0.102723	0.999	0.999	0.00065793
AHSA1	3.01e-08	0.176905	0.267	0.173	0.00066482
ACAP1	3.03e-08	0.137844	0.197	0.112	0.00066908
HAUS3	3.07e-08	0.108845	0.108	0.044	0.00067726
PALLD	3.12e-08	0.183011	0.153	0.079	0.00068879
COPS9	3.33e-08	-0.171793	0.53	0.633	0.00073596
PTTG1	3.4e-08	0.128884	0.188	0.101	0.00075148
GAPLINC	3.53e-08	-0.110433	0.066	0.135	0.00077957
ABCE1	3.57e-08	0.117244	0.153	0.078	0.00078781
P4HA1	3.61e-08	0.236386	0.367	0.271	0.00079764
LSM8	3.64e-08	0.144635	0.335	0.23	0.00080469
RETN	3.67e-08	0.612948	0.284	0.192	0.00081069
PIP4K2A	3.75e-08	0.152707	0.317	0.216	0.00082878
RPL6	3.83e-08	0.0763153	0.986	0.963	0.00084567
RASGEF1B	3.91e-08	-0.168399	0.423	0.544	0.0008626
HSPA1B	3.95e-08	0.735976	0.571	0.494	0.00087299
HOMER1	4.08e-08	-0.118934	0.055	0.119	0.0009005
APBB1IP	4.09e-08	0.164246	0.427	0.321	0.00090347
PNISR	4.11e-08	0.182903	0.324	0.227	0.0009085
ADORA3	4.18e-08	-0.105124	0.076	0.149	0.00092324
APOC1	4.34e-08	-0.373934	0.486	0.552	0.00095767
ARPC1B	4.4e-08	-0.145323	0.858	0.959	0.00097218
SPCS1	4.43e-08	0.18359	0.547	0.444	0.0009792
GPSM3	4.49e-08	-0.173086	0.532	0.648	0.00099188
PRDX6	4.52e-08	0.203497	0.627	0.561	0.00099731
CAVIN1	4.65e-08	-0.0953001	0.077	0.15	0.00102784
ERH	4.76e-08	0.162781	0.492	0.382	0.0010517
DENND5A	4.95e-08	-0.145073	0.253	0.357	0.00109238
YWHAQ	5.27e-08	0.209858	0.459	0.371	0.00116488
HCLS1	5.28e-08	-0.163471	0.71	0.801	0.00116497
HIPK2	5.32e-08	0.216294	0.386	0.286	0.00117504
FAM162A	5.4e-08	0.187422	0.297	0.201	0.00119352
FRMD4B	5.45e-08	-0.140279	0.214	0.315	0.00120362
HERPUD1	5.56e-08	-0.173557	0.677	0.789	0.00122692
NAPRT	5.58e-08	-0.12404	0.126	0.211	0.00123241
CLTA	5.6e-08	-0.169625	0.679	0.766	0.0012358
APOBEC3G	5.64e-08	0.122647	0.135	0.065	0.00124462
WDFY3	5.96e-08	-0.113995	0.122	0.207	0.00131613
SH3TC1	6.05e-08	-0.145999	0.217	0.314	0.00133659
FMNL2	6.11e-08	-0.122705	0.193	0.294	0.00134896
ARL6IP5	6.19e-08	0.185154	0.575	0.48	0.00136689
SLCO3A1	6.21e-08	-0.128293	0.1	0.177	0.00137047
NCOR1	6.27e-08	0.147511	0.344	0.24	0.00138374
UBXN4	6.32e-08	0.192916	0.501	0.405	0.00139522
COLGALT1	6.37e-08	-0.154053	0.302	0.408	0.00140632
RPL35A	6.57e-08	0.112551	0.985	0.981	0.00145112
MFSD4B	7.06e-08	-0.118683	0.071	0.14	0.00155844
HGSNAT	7.23e-08	-0.148473	0.233	0.336	0.00159673
PRDX5	7.36e-08	-0.175698	0.602	0.691	0.00162547
DENND1A	7.47e-08	-0.138932	0.182	0.275	0.00164873
PDCL3	7.48e-08	0.144329	0.238	0.148	0.00165113
SEPTIN7	7.81e-08	0.200134	0.474	0.378	0.00172389
SOCS1	7.91e-08	0.260783	0.244	0.159	0.00174632
SIK1B	7.98e-08	-0.107366	0.086	0.159	0.00176245
RBM8A	8e-08	0.182361	0.526	0.425	0.00176602
UBE3A	8.25e-08	0.152206	0.328	0.229	0.00182233
NUDT16	8.41e-08	-0.157638	0.212	0.308	0.00185807
PTPRC	8.63e-08	0.273756	0.672	0.601	0.0019067
LILRB3	8.67e-08	-0.13647	0.233	0.336	0.0019143
LACC1	8.68e-08	-0.10215	0.097	0.174	0.00191709
PEPD	8.7e-08	-0.142364	0.319	0.429	0.00192179
POLR2B	8.97e-08	0.113071	0.194	0.111	0.00198077
PFDN2	9.46e-08	0.157282	0.386	0.284	0.00208856
NIPSNAP2	9.77e-08	-0.129698	0.202	0.299	0.00215795
AIDA	9.77e-08	-0.135907	0.157	0.245	0.00215826
HEBP2	9.82e-08	-0.187084	0.431	0.526	0.00216803
TMED10	9.89e-08	0.166106	0.585	0.479	0.00218357
KDM2B	9.98e-08	0.0967445	0.131	0.063	0.00220483
CHSY1	9.99e-08	-0.126795	0.101	0.178	0.00220644
EIF4A3	1e-07	-0.32323	0.55	0.627	0.00221224
CES1	1.01e-07	-0.119095	0.044	0.101	0.00223639
TPM1	1.02e-07	-0.24768	0.269	0.362	0.00224753
B3GNT7	1.06e-07	-0.0804878	0.045	0.104	0.00234897
LTB4R	1.07e-07	-0.112399	0.08	0.151	0.00235654
TFAM	1.07e-07	0.113215	0.184	0.104	0.00236271
SUB1	1.07e-07	0.199357	0.698	0.635	0.0023636
SSH1	1.1e-07	-0.154863	0.198	0.292	0.00243819
HIGD2A	1.12e-07	-0.18263	0.704	0.795	0.00247853
NSD3	1.13e-07	0.151575	0.263	0.171	0.00250128
FN3K	1.15e-07	-0.0970582	0.054	0.116	0.00254232
ODF3B	1.15e-07	-0.138646	0.271	0.377	0.00254937
CBLB	1.19e-07	0.184261	0.194	0.115	0.00263886
PRPF8	1.2e-07	0.162274	0.39	0.291	0.00265571
MSRB1	1.22e-07	-0.107034	0.087	0.159	0.00268628
CCNG2	1.25e-07	0.117136	0.127	0.061	0.00275552
DMAC1	1.25e-07	-0.148447	0.182	0.273	0.00276242
LRBA	1.26e-07	0.094585	0.103	0.043	0.00278203
HSPH1	1.28e-07	0.302256	0.57	0.45	0.00282236
LPAR6	1.33e-07	-0.151717	0.172	0.26	0.00294268
SLC1A5	1.34e-07	0.1613	0.24	0.154	0.00296071
BZW1	1.34e-07	0.183537	0.561	0.467	0.00296963
HIF1A	1.37e-07	-0.170116	0.721	0.821	0.00302735
LILRA5	1.43e-07	-0.208369	0.231	0.323	0.00315245
UBAC1	1.44e-07	-0.149407	0.245	0.344	0.00318183
GMFG	1.44e-07	-0.179744	0.677	0.749	0.00318699
RPL19	1.45e-07	0.0908681	0.995	1	0.00320054
WIPI1	1.47e-07	-0.139766	0.194	0.289	0.00324145
RARA	1.56e-07	-0.168314	0.298	0.4	0.00344237
NUPR1	1.56e-07	-0.182272	0.161	0.257	0.0034442
TRIB1	1.61e-07	-0.167932	0.333	0.442	0.00355394
C12orf57	1.67e-07	0.20032	0.346	0.252	0.00368573
CCNL1	1.68e-07	-0.210543	0.573	0.66	0.00370606
SNRPD1	1.68e-07	0.146312	0.377	0.275	0.00371096
ARL4C	1.7e-07	-0.232413	0.358	0.462	0.00374549
TUFM	1.72e-07	0.14508	0.426	0.321	0.00380325
DEF8	1.76e-07	-0.12816	0.177	0.267	0.00388046
LSP1	1.78e-07	0.243772	0.666	0.585	0.00393532
NCF4	1.8e-07	-0.157117	0.364	0.465	0.00397732
AP2S1	1.83e-07	-0.186922	0.806	0.868	0.00405136
RASA2	1.86e-07	0.154545	0.24	0.154	0.00409664
SASH1	1.86e-07	-0.107846	0.14	0.228	0.00410471
ATP5PD	1.93e-07	-0.145636	0.654	0.756	0.00425777
TMED9	1.95e-07	0.192812	0.595	0.503	0.00431557
LSM14A	1.98e-07	0.129003	0.323	0.223	0.00437889
FOXO3	1.99e-07	-0.163213	0.279	0.379	0.00439006
BTG1	2e-07	0.406897	0.887	0.929	0.00441031
NBPF26	2e-07	-0.126843	0.118	0.197	0.0044272
ANP32E	2.07e-07	0.163824	0.284	0.192	0.00456067
LRRK2	2.08e-07	-0.122419	0.09	0.161	0.00459394
GBE1	2.12e-07	0.131803	0.158	0.086	0.00468678
PSMB10	2.13e-07	-0.171115	0.479	0.581	0.00470702
FUCA1	2.17e-07	-0.130306	0.165	0.252	0.00478374
FCGR1A	2.18e-07	-0.186007	0.335	0.437	0.00480714
B4GALT1	2.22e-07	-0.187278	0.398	0.492	0.00489468
MYO15B	2.24e-07	-0.0946261	0.076	0.144	0.00493795
JOSD1	2.24e-07	-0.182566	0.357	0.454	0.00495559
CANX	2.26e-07	0.192001	0.809	0.755	0.0049807
RBM47	2.26e-07	-0.15317	0.353	0.459	0.00499857
HMGN1	2.3e-07	0.193274	0.564	0.478	0.00507043
MPHOSPH8	2.31e-07	0.158231	0.265	0.177	0.005098
GORASP2	2.33e-07	0.115585	0.196	0.116	0.00514847
SLC44A1	2.35e-07	0.209404	0.311	0.225	0.00519042
REEP4	2.37e-07	-0.115004	0.138	0.221	0.00523845
TNFSF13	2.39e-07	-0.146485	0.569	0.679	0.00528716
TALDO1	2.42e-07	-0.252234	0.658	0.717	0.00533355
MPZL1	2.46e-07	-0.12286	0.142	0.225	0.00542284
DNPH1	2.5e-07	-0.172826	0.323	0.417	0.00552445
FOSL1	2.52e-07	-0.127876	0.116	0.193	0.00556635
CALM1	2.61e-07	-0.259639	0.953	0.923	0.00576089
SSBP1	2.8e-07	0.14954	0.464	0.365	0.00619031
MAMLD1	2.8e-07	-0.0924554	0.054	0.114	0.00619253
STIM2	2.9e-07	0.0970526	0.109	0.049	0.00640377
GNB2	2.91e-07	-0.153752	0.758	0.838	0.00641764
SCAF4	2.93e-07	0.109334	0.172	0.097	0.00647714
LRPAP1	2.97e-07	0.282922	0.591	0.527	0.00655958
IFI6	3.04e-07	0.34244	0.518	0.429	0.00672333
PRKACA	3.08e-07	-0.133853	0.244	0.341	0.00679625
STMN1	3.61e-07	0.170962	0.318	0.22	0.00798198
IFNGR2	3.74e-07	-0.156719	0.644	0.741	0.00826506
PPP1CC	3.79e-07	0.141353	0.351	0.255	0.00837861
ETV5	3.8e-07	-0.130298	0.168	0.253	0.00840094
PMAIP1	3.88e-07	0.228418	0.225	0.143	0.00856514
STT3B	3.97e-07	0.156559	0.329	0.238	0.00876752
CPSF6	4.05e-07	0.117838	0.219	0.136	0.00894893
FNDC3B	4.12e-07	-0.163567	0.499	0.603	0.00910681
CLDND1	4.13e-07	0.154405	0.256	0.171	0.00910982
RSL1D1	4.19e-07	0.154388	0.379	0.281	0.00925231
CFP	4.21e-07	-0.299058	0.234	0.31	0.00930752
PIK3CB	4.24e-07	0.125289	0.204	0.124	0.00935731
NUDC	4.25e-07	0.138794	0.38	0.281	0.00938871
YBX3	4.34e-07	-0.260375	0.435	0.523	0.00957674
RGS16	4.34e-07	0.174466	0.1	0.043	0.00957699
HIF1A-AS3	4.54e-07	0.166502	0.116	0.055	0.0100225
PKM	4.56e-07	0.218964	0.892	0.898	0.0100637
ADGRE5	4.56e-07	-0.153453	0.416	0.526	0.0100698
PLK3	4.72e-07	-0.150085	0.332	0.432	0.0104136
GCLM	4.72e-07	-0.112229	0.142	0.224	0.010416
CYTH4	4.99e-07	-0.125267	0.154	0.237	0.0110179
ZBTB43	5.05e-07	-0.160221	0.187	0.272	0.0111588
TUBA1A	5.07e-07	0.240939	0.35	0.258	0.0111857
EPB41L2	5.08e-07	-0.140634	0.164	0.245	0.011229
SIPA1L1	5.32e-07	-0.160527	0.247	0.338	0.0117438
AKIRIN1	5.55e-07	0.125422	0.236	0.152	0.0122574
CNST	5.57e-07	0.1348	0.159	0.089	0.0123096
TRPM2	5.93e-07	-0.107731	0.119	0.196	0.0130999
RPL36A	5.97e-07	0.104065	0.976	0.968	0.0131929
EPB41L4A-AS1	6.05e-07	0.117839	0.187	0.111	0.0133711
SLC38A2	6.24e-07	0.209522	0.385	0.301	0.0137811
MAFG	6.35e-07	-0.126087	0.207	0.297	0.0140143
SH3PXD2A	6.41e-07	-0.0990601	0.058	0.116	0.0141572
MYO9B	6.48e-07	-0.134545	0.424	0.529	0.0143016
GCHFR	6.59e-07	-0.173896	0.281	0.374	0.0145606
FCER1G	6.7e-07	-0.188201	0.917	0.98	0.014789
PARP8	6.76e-07	0.127228	0.145	0.079	0.014921
ATOX1	6.79e-07	-0.186372	0.543	0.624	0.0149878
IMPDH2	6.97e-07	0.134715	0.28	0.192	0.0153862
ETV3	7.2e-07	-0.0953207	0.315	0.42	0.0158972
CLTC	7.23e-07	-0.146951	0.506	0.599	0.0159659
ASGR1	7.36e-07	-0.118415	0.177	0.263	0.0162463
PMP22	7.37e-07	-0.242437	0.55	0.615	0.0162758
MICOS10	7.51e-07	-0.174976	0.689	0.767	0.016594
NAIP	7.65e-07	-0.109346	0.356	0.466	0.0169046
FAM104A	7.66e-07	0.0881732	0.129	0.066	0.0169261
JMJD1C	7.7e-07	-0.238113	0.412	0.491	0.0170138
PHLDA2	7.87e-07	-0.135657	0.322	0.422	0.0173717
ATP5MG	7.89e-07	-0.128772	0.921	0.955	0.0174162
RUNX3	7.91e-07	0.140991	0.201	0.125	0.0174768
ANXA2	7.94e-07	-0.136472	0.869	0.97	0.0175321
SLC7A7	8.02e-07	-0.105915	0.429	0.546	0.0177144
VEGFA	8.09e-07	-0.115242	0.529	0.649	0.0178662
ZMYM5	8.25e-07	0.0800513	0.113	0.053	0.0182136
TMEM91	8.38e-07	-0.109246	0.103	0.175	0.0185141
IRAK1	8.4e-07	-0.146167	0.273	0.365	0.0185468
NEDD4L	8.4e-07	-0.0977726	0.092	0.161	0.0185536
NFKB1	8.44e-07	-0.0608844	0.635	0.743	0.018631
TLE5	8.54e-07	-0.122035	0.368	0.484	0.0188639
MFSD1	8.59e-07	-0.173008	0.564	0.65	0.0189761
CLEC5A	8.62e-07	0.242834	0.404	0.312	0.0190402
ABCC1	8.67e-07	0.1575	0.216	0.139	0.0191544
EVL	8.93e-07	0.201395	0.246	0.166	0.0197159
MFGE8	9.13e-07	-0.0866764	0.097	0.169	0.0201566
RPL23	9.45e-07	-0.196592	0.856	0.888	0.0208692
PRPF4B	9.45e-07	0.155203	0.26	0.178	0.02088
LONRF3	9.56e-07	-0.0939319	0.052	0.107	0.0211078
KANSL1	9.83e-07	0.126087	0.212	0.133	0.021708
ARHGAP18	1.02e-06	-0.354921	0.642	0.621	0.022446
ECH1	1.02e-06	0.142748	0.407	0.313	0.0225305
DENND1B	1.03e-06	0.114488	0.173	0.101	0.0227175
PPME1	1.03e-06	0.0817094	0.106	0.049	0.0227971
DANCR	1.04e-06	0.0967269	0.112	0.053	0.0228603
GPBP1	1.05e-06	0.169906	0.384	0.293	0.0231429
PDE7A	1.06e-06	0.11593	0.16	0.091	0.0233818
ASH1L	1.1e-06	0.131265	0.252	0.169	0.0243125
PNP	1.1e-06	-0.241522	0.444	0.527	0.0243866
SNHG1	1.11e-06	0.128884	0.191	0.116	0.0244738
MRTFA	1.11e-06	0.118849	0.182	0.109	0.0245069
SPATA6	1.11e-06	-0.0835528	0.052	0.107	0.0245719
CDC42EP3	1.12e-06	0.220837	0.218	0.14	0.0248125
GM2A	1.16e-06	-0.133316	0.32	0.415	0.0256609
SFXN1	1.17e-06	0.0820941	0.109	0.051	0.0258517
AK1	1.17e-06	-0.0809433	0.067	0.128	0.0259284
HSBP1L1	1.2e-06	-0.0897398	0.073	0.135	0.0264591
SSBP2	1.22e-06	0.0824772	0.109	0.051	0.0269551
CEBPZ	1.23e-06	0.159004	0.27	0.188	0.0272326
NDUFB1	1.26e-06	-0.153402	0.559	0.652	0.0277874
HSD3B7	1.26e-06	-0.100921	0.097	0.165	0.0279213
CYB5R4	1.29e-06	-0.11838	0.24	0.332	0.0283931
EIF2AK3	1.31e-06	-0.130039	0.215	0.305	0.0288739
SYK	1.34e-06	-0.155036	0.492	0.574	0.029502
NFIC	1.34e-06	-0.144537	0.288	0.381	0.0296319
WLS	1.37e-06	-0.0754244	0.049	0.102	0.0302987
HSBP1	1.38e-06	-0.149001	0.544	0.629	0.0303823
NME4	1.39e-06	-0.135462	0.211	0.296	0.0306602
SPAG5	1.41e-06	-0.0786536	0.049	0.102	0.0310663
DNTTIP2	1.41e-06	-0.231887	0.434	0.504	0.0310791
FYB1	1.43e-06	-0.155798	0.445	0.548	0.0315413
CREG1	1.44e-06	-0.12449	0.574	0.683	0.0317662
NASP	1.45e-06	0.137619	0.388	0.29	0.0320734
TMEM255B	1.47e-06	-0.12058	0.159	0.238	0.0323554
PHAX	1.49e-06	0.0895679	0.128	0.067	0.0328748
HNRNPA0	1.51e-06	0.191527	0.453	0.376	0.0333637
STK17B	1.55e-06	0.210481	0.464	0.381	0.0343037
PHF5A	1.62e-06	0.103079	0.185	0.112	0.0357518
MYO7A	1.64e-06	-0.0865481	0.084	0.149	0.0361269
RHOF	1.64e-06	0.119887	0.134	0.072	0.0361491
PAICS	1.67e-06	0.0977997	0.142	0.078	0.0369744
TCF25	1.76e-06	-0.172447	0.599	0.673	0.0388027
NDRG1	1.78e-06	-0.086076	0.359	0.467	0.0393174
LILRA6	1.78e-06	-0.0809987	0.098	0.168	0.0393554
NFKBIE	1.79e-06	-0.142295	0.222	0.311	0.0395399
SRSF2	1.82e-06	0.19666	0.514	0.439	0.0401869
CTDNEP1	1.85e-06	-0.141568	0.302	0.392	0.0407951
MRPL23	1.88e-06	-0.0984329	0.104	0.173	0.0415704
UBB	1.98e-06	0.280235	0.86	0.81	0.0437486
PACS2	2.02e-06	-0.101091	0.118	0.191	0.044563
ADAP2	2.04e-06	-0.148798	0.377	0.472	0.0450629
CDC123	2.06e-06	0.109056	0.21	0.134	0.0455556
CALM2	2.09e-06	-0.16894	0.772	0.844	0.0461015
PLCXD1	2.1e-06	-0.0898926	0.058	0.114	0.0464446
OLFML2B	2.11e-06	-0.124059	0.199	0.284	0.0466508
PLAU	2.12e-06	-0.170609	0.228	0.317	0.0467923
MRPL10	2.12e-06	0.0943826	0.135	0.073	0.0468059
OTUB1	2.13e-06	0.12657	0.42	0.324	0.0471288
NCOR2	2.27e-06	-0.117727	0.342	0.442	0.0500213
GNLY	2.32e-06	0.358341	0.106	0.052	0.0512251
CPPED1	2.38e-06	-0.142536	0.2	0.282	0.0524898
EMC7	2.43e-06	0.121848	0.318	0.23	0.0536598
AL137857.1	2.45e-06	0.228272	0.573	0.486	0.0540507
TIMM8B	2.54e-06	-0.114247	0.47	0.576	0.0560988
ITGB7	2.56e-06	0.126036	0.178	0.108	0.0565539
OGFRL1	2.59e-06	-0.115531	0.359	0.46	0.0571601
ARAP1	2.6e-06	-0.134767	0.235	0.322	0.0573897
SAMSN1	2.65e-06	-0.165606	0.688	0.79	0.0584824
SLC8A1	2.66e-06	-0.118873	0.273	0.366	0.0587733
ANKRD9	2.7e-06	-0.118682	0.208	0.294	0.0595486
HNRNPF	2.75e-06	0.15333	0.553	0.46	0.06066
UBA2	2.79e-06	0.11889	0.245	0.165	0.0615151
TNK2	2.79e-06	-0.0768025	0.063	0.12	0.0616794
MED10	2.83e-06	0.118066	0.237	0.158	0.0624747
SNN	2.84e-06	-0.107383	0.148	0.225	0.0626369
CYFIP1	2.85e-06	-0.15586	0.371	0.462	0.0628895
DERL1	2.88e-06	0.122379	0.248	0.169	0.0635694
FLT1	2.88e-06	0.170211	0.236	0.158	0.0636977
ADAM19	2.9e-06	0.119051	0.109	0.054	0.0639459
CD37	2.9e-06	-0.15064	0.588	0.68	0.0640583
NOTCH1	2.93e-06	-0.103218	0.114	0.183	0.0647071
SP140	3.07e-06	0.0900972	0.101	0.048	0.067767
TOMM20	3.07e-06	0.136083	0.54	0.446	0.0678723
TNFSF9	3.21e-06	0.148496	0.133	0.074	0.0709126
CTDSP1	3.26e-06	-0.135879	0.234	0.317	0.0720223
PMPCB	3.35e-06	0.0998217	0.191	0.119	0.0739688
TTC17	3.38e-06	0.114507	0.197	0.125	0.0746057
SF3B3	3.38e-06	0.0905778	0.167	0.099	0.0747367
NAP1L4	3.43e-06	0.154542	0.239	0.162	0.0757125
TLK1	3.47e-06	0.1274	0.19	0.12	0.0766918
ITSN1	3.52e-06	-0.0993866	0.118	0.189	0.0776759
CEP57	3.55e-06	0.1063	0.184	0.114	0.0784963
2023-03-03	3.57e-06	0.113194	0.107	0.053	0.0787446
AC007384.1	3.58e-06	0.102488	0.139	0.078	0.078983
TP53I11	3.62e-06	-0.0848767	0.082	0.143	0.0800145
NENF	3.64e-06	-0.182417	0.465	0.534	0.0804045
PUF60	3.69e-06	0.113795	0.305	0.217	0.0814034
ENO2	3.8e-06	0.122842	0.125	0.067	0.0839252
PGS1	3.8e-06	-0.121104	0.128	0.199	0.0839469
ATP5MC2	3.9e-06	0.10436	0.944	0.913	0.0861138
DNAJB1	3.96e-06	0.257756	0.617	0.537	0.0875561
SRSF4	3.98e-06	0.133015	0.306	0.221	0.0879733
RUNX1	4.02e-06	-0.162174	0.433	0.512	0.0887797
H2AFY	4.06e-06	0.189833	0.775	0.751	0.0896483
SLC5A3	4.09e-06	0.10522	0.12	0.063	0.0903546
TBRG1	4.13e-06	0.118178	0.297	0.211	0.0911591
TCP1	4.14e-06	0.172237	0.412	0.326	0.0913933
FUBP1	4.18e-06	0.107249	0.184	0.114	0.092416
MXI1	4.24e-06	0.115117	0.128	0.07	0.0936086
TSPAN33	4.28e-06	-0.0900125	0.097	0.161	0.0944738
FXYD5	4.28e-06	0.1503	0.822	0.749	0.0945995
ICOSLG	4.32e-06	-0.0797121	0.058	0.112	0.0953525
AHNAK	4.34e-06	-0.170027	0.71	0.781	0.0959501
EHBP1L1	4.38e-06	-0.121365	0.306	0.401	0.0966706
SMC5	4.42e-06	0.118389	0.226	0.15	0.0976519
UPF2	4.44e-06	0.1137	0.207	0.133	0.097945
C1GALT1	4.46e-06	0.0814828	0.113	0.058	0.098486
CLCN7	4.47e-06	-0.104862	0.161	0.239	0.0986686
ATP11A	4.49e-06	-0.0844578	0.073	0.131	0.0990862
SCARB2	4.55e-06	-0.163949	0.405	0.486	0.100527
GSPT1	4.64e-06	0.180611	0.404	0.321	0.102379
MKNK1	4.67e-06	-0.107267	0.227	0.313	0.1032
PPM1K	4.75e-06	0.0821452	0.109	0.054	0.1049
KPNA2	4.77e-06	0.111584	0.235	0.156	0.105292
MRPS6	4.84e-06	0.20367	0.272	0.195	0.106935
IRF2BP2	4.94e-06	-0.133318	0.349	0.439	0.109014
LAP3	5.09e-06	-0.164913	0.532	0.617	0.112408
HPCAL1	5.19e-06	0.134468	0.337	0.251	0.114515
CTSC	5.22e-06	-0.316969	0.69	0.708	0.115359
LRP1	5.26e-06	-0.136543	0.509	0.606	0.11609
ADAM9	5.42e-06	-0.105471	0.352	0.45	0.119716
RHBDF2	5.49e-06	-0.104373	0.182	0.262	0.121189
EPS15	5.54e-06	-0.14091	0.257	0.338	0.12224
SUMO2	5.55e-06	0.135857	0.795	0.753	0.122667
RSL24D1	5.7e-06	0.15191	0.334	0.252	0.125963
TMEM59	5.74e-06	0.150948	0.582	0.508	0.126657
LINC01578	5.78e-06	0.204248	0.442	0.369	0.127725
EMP3	5.8e-06	-0.139288	0.859	0.916	0.128154
PPARG	5.81e-06	0.116211	0.174	0.106	0.128221
SNHG8	5.82e-06	0.193522	0.39	0.312	0.128471
IQGAP2	5.84e-06	-0.125113	0.29	0.381	0.129004
PSMB2	5.85e-06	0.147385	0.473	0.387	0.129196
ALDH1A1	5.86e-06	-0.0742077	0.071	0.128	0.129514
OTUD1	5.87e-06	-0.118359	0.173	0.253	0.129733
SNRPG	5.91e-06	0.158422	0.608	0.534	0.130619
TGIF1	5.94e-06	-0.128303	0.321	0.413	0.131188
LDLRAD4	6.07e-06	0.298698	0.239	0.169	0.133998
CCT6A	6.18e-06	0.136766	0.466	0.373	0.136552
RDX	6.2e-06	-0.111091	0.171	0.248	0.136947
APIP	6.26e-06	-0.116255	0.223	0.307	0.13822
MDH2	6.43e-06	0.150385	0.547	0.471	0.141912
JUN	6.49e-06	0.409066	0.662	0.598	0.143336
MVB12A	6.54e-06	-0.0992321	0.172	0.249	0.144506
VIRMA	6.62e-06	0.082196	0.11	0.057	0.146287
IKZF1	6.65e-06	0.141141	0.217	0.147	0.146919
GAB2	6.7e-06	-0.0982967	0.155	0.23	0.148025
PLEKHM2	6.79e-06	-0.119507	0.267	0.353	0.149875
SLBP	6.8e-06	0.130435	0.283	0.203	0.15021
HAVCR2	6.94e-06	-0.126087	0.353	0.442	0.153337
VPS13A	6.98e-06	0.0838463	0.125	0.068	0.154202
CENPB	7.07e-06	-0.0866129	0.096	0.158	0.156031
DUSP23	7.2e-06	-0.133328	0.346	0.437	0.159055
COX4I1	7.34e-06	-0.150519	0.966	0.99	0.162193
RCE1	7.46e-06	0.0742988	0.121	0.065	0.164643
LFNG	7.46e-06	-0.153647	0.245	0.327	0.164854
JAG1	7.5e-06	-0.0804254	0.054	0.104	0.165631
RPS26	7.53e-06	0.170852	0.944	0.93	0.166257
AXL	7.59e-06	-0.109641	0.11	0.176	0.167715
FAM160B1	7.64e-06	0.0789429	0.103	0.051	0.168728
XRN1	7.75e-06	0.121376	0.221	0.149	0.171141
IL1B	7.75e-06	0.330144	0.547	0.697	0.171241
NEK1	7.83e-06	0.101869	0.112	0.059	0.173002
HSPA5	8.11e-06	0.363684	0.888	0.863	0.179042
CLEC4E	8.12e-06	-0.122717	0.115	0.181	0.179364
LDLR	8.12e-06	-0.104916	0.097	0.159	0.179405
TFPT	8.15e-06	-0.130575	0.206	0.283	0.180029
ALDOA	8.24e-06	0.381371	0.897	0.906	0.182008
HEBP1	8.26e-06	-0.110264	0.184	0.26	0.182377
PTGFRN	8.26e-06	-0.0759192	0.056	0.107	0.182509
ANP32B	8.27e-06	0.190337	0.589	0.533	0.182706
AK2	8.3e-06	0.121032	0.32	0.237	0.183214
RAB11A	8.35e-06	0.12	0.392	0.302	0.1845
EFHD2	8.49e-06	-0.108341	0.74	0.824	0.187522
PALM2-AKAP2	8.52e-06	0.110861	0.131	0.074	0.188071
KDM5B	8.82e-06	0.0814171	0.116	0.062	0.194844
EIF2A	8.89e-06	0.120637	0.325	0.242	0.196324
GCA	8.9e-06	-0.13394	0.376	0.463	0.19652
MBD2	8.93e-06	-0.135784	0.352	0.439	0.197234
TLE1	9.06e-06	-0.0753069	0.055	0.106	0.200136
SRSF10	9.13e-06	0.158162	0.372	0.296	0.201661
UQCRFS1	9.3e-06	0.143252	0.488	0.414	0.205428
NXF1	9.33e-06	-0.11231	0.206	0.286	0.206092
ATF2	9.35e-06	0.0910801	0.145	0.085	0.206381
RGS10	9.36e-06	-0.148043	0.667	0.736	0.206641
SCAF8	9.46e-06	0.0813766	0.102	0.051	0.20897
DUSP3	9.62e-06	-0.118024	0.248	0.332	0.212527
RAB14	9.68e-06	0.122779	0.396	0.308	0.213853
SUPT20H	9.75e-06	0.0784684	0.118	0.064	0.215296
DNAJA2	9.81e-06	0.119614	0.34	0.255	0.21654
RSBN1L	9.86e-06	0.0965716	0.183	0.116	0.217692
SKI	9.86e-06	-0.123567	0.161	0.233	0.217795
SLC25A24	1e-05	-0.136436	0.327	0.407	0.221754
IFITM3	1.02e-05	0.00318371	0.722	0.838	0.225738
ARID4A	1.03e-05	0.101775	0.171	0.106	0.226722
RPL35	1.05e-05	0.142921	0.988	0.994	0.231902
TPGS1	1.07e-05	-0.112886	0.166	0.239	0.236814
REEP3	1.09e-05	-0.123611	0.251	0.332	0.239817
ANKRD28	1.11e-05	0.129641	0.265	0.189	0.244179
SRRM1	1.11e-05	0.162468	0.55	0.474	0.245014
CEBPG	1.11e-05	0.102751	0.178	0.112	0.245179
ARID4B	1.11e-05	0.145972	0.302	0.224	0.245762
RBMS1	1.13e-05	-0.146292	0.367	0.447	0.250018
PARP4	1.14e-05	0.0918974	0.208	0.136	0.250836
RPS20	1.14e-05	-0.123921	0.691	0.766	0.252165
AGRN	1.15e-05	-0.0717863	0.055	0.105	0.253251
USP11	1.16e-05	0.104822	0.145	0.086	0.255422
LRCH4	1.2e-05	-0.0907326	0.113	0.178	0.263995
FIP1L1	1.21e-05	0.0861657	0.155	0.093	0.266608
MAP1LC3B	1.21e-05	-0.215503	0.655	0.713	0.267289
BTG3	1.21e-05	0.14861	0.249	0.177	0.268054
DNAJC3	1.22e-05	0.142002	0.548	0.464	0.268403
RPL24	1.23e-05	0.087008	0.981	0.976	0.272348
RSF1	1.24e-05	0.107297	0.221	0.149	0.274336
CLN8	1.25e-05	-0.10623	0.156	0.228	0.275686
ZCCHC7	1.26e-05	0.0779415	0.126	0.07	0.277931
CKAP4	1.26e-05	-0.113635	0.096	0.155	0.277937
PITPNA	1.29e-05	-0.116045	0.236	0.315	0.28592
SEL1L	1.3e-05	0.123516	0.293	0.213	0.287878
SF3B1	1.3e-05	0.155652	0.499	0.421	0.288013
IDI1	1.32e-05	-0.0872953	0.247	0.336	0.290461
IFI27L2	1.32e-05	-0.152912	0.509	0.586	0.291237
CSTA	1.32e-05	-0.267677	0.408	0.474	0.29137
RPL36AL	1.35e-05	0.153772	0.878	0.865	0.298623
RASSF3	1.36e-05	-0.0964078	0.13	0.198	0.299634
DPEP2	1.36e-05	-0.0762771	0.074	0.129	0.300609
EIF6	1.36e-05	0.102262	0.376	0.286	0.300905
UBA52	1.39e-05	-0.120612	0.984	0.993	0.30764
COPS2	1.41e-05	0.109619	0.244	0.171	0.310579
ZSCAN16-AS1	1.44e-05	-0.113678	0.195	0.27	0.317744
CYP1B1	1.44e-05	-0.0926549	0.1	0.162	0.318193
LINC-PINT	1.45e-05	-0.110101	0.185	0.26	0.319418
POLR2H	1.45e-05	0.0901196	0.184	0.117	0.32011
SLC26A2	1.45e-05	0.314073	0.132	0.079	0.321099
CRYL1	1.47e-05	-0.0970357	0.146	0.216	0.325685
PPIG	1.48e-05	0.128357	0.291	0.213	0.327699
RPL28	1.53e-05	0.0724714	0.998	1	0.337589
MERTK	1.53e-05	-0.102222	0.207	0.289	0.338159
YWHAB	1.55e-05	-0.13307	0.779	0.849	0.342654
PTPN7	1.56e-05	0.113268	0.21	0.14	0.344536
FPR3	1.57e-05	-0.136902	0.246	0.323	0.346301
CXCL1	1.59e-05	0.118454	0.145	0.218	0.350788
KCNQ1	1.59e-05	-0.102315	0.14	0.208	0.351118
MYC	1.59e-05	0.143125	0.136	0.08	0.351378
TMEM160	1.6e-05	-0.13594	0.363	0.443	0.352732
ELF1	1.6e-05	0.17699	0.438	0.367	0.352837
C16orf72	1.61e-05	-0.112564	0.182	0.257	0.35481
DNAJB6	1.61e-05	-0.145212	0.516	0.599	0.355901
RSBN1	1.63e-05	0.0826751	0.114	0.062	0.360147
HNRNPLL	1.63e-05	0.109106	0.181	0.116	0.361016
HIST1H1D	1.64e-05	0.147456	0.169	0.106	0.363057
LUC7L3	1.65e-05	0.124474	0.258	0.185	0.36363
HBP1	1.65e-05	0.126294	0.27	0.195	0.363903
B3GNT5	1.66e-05	-0.124325	0.395	0.491	0.365515
TNFRSF14	1.69e-05	-0.103351	0.276	0.363	0.372916
PUM3	1.72e-05	0.0877151	0.142	0.084	0.379902
XPO6	1.74e-05	-0.0906126	0.137	0.206	0.38338
GBP3	1.75e-05	-0.0739062	0.057	0.106	0.385878
ANOS1	1.75e-05	-0.0745085	0.058	0.107	0.386411
BLVRA	1.75e-05	-0.126924	0.326	0.41	0.386544
GPR35	1.76e-05	0.0914094	0.131	0.075	0.388796
BTBD7	1.77e-05	-0.15253	0.178	0.249	0.391154
ZNRF1	1.79e-05	0.0970763	0.108	0.058	0.395542
EZR	1.8e-05	0.287415	0.601	0.546	0.397168
SNAI1	1.81e-05	-0.0886974	0.136	0.204	0.400711
NCK1	1.83e-05	0.0714852	0.11	0.059	0.404932
SMS	1.84e-05	-0.146545	0.449	0.524	0.406258
MANF	1.86e-05	0.175885	0.415	0.339	0.411189
YAF2	1.87e-05	0.0858825	0.152	0.092	0.413267
NAGA	1.88e-05	-0.114823	0.274	0.357	0.41437
DENND11	1.88e-05	0.100157	0.142	0.085	0.414789
EIF3L	1.89e-05	0.127352	0.509	0.41	0.41711
FBXO38	1.98e-05	0.0698588	0.103	0.053	0.437033
HBS1L	1.99e-05	0.0895557	0.158	0.097	0.438541
C1QBP	2e-05	0.130005	0.437	0.353	0.441189
PCOLCE2	2.02e-05	0.111269	0.11	0.06	0.445839
CHRNE	2.07e-05	-0.0802298	0.056	0.104	0.457048
CEP350	2.09e-05	0.121627	0.303	0.224	0.461377
RABGGTB	2.12e-05	0.101651	0.247	0.173	0.468377
PPIF	2.16e-05	-0.402032	0.498	0.549	0.47622
FCN1	2.16e-05	-0.568512	0.312	0.342	0.477662
PPP1R14B	2.19e-05	0.173935	0.522	0.455	0.483752
VAMP8	2.21e-05	-0.126566	0.826	0.878	0.487707
EEF1E1	2.24e-05	0.0814171	0.13	0.075	0.495193
TSC22D3	2.24e-05	0.502832	0.734	0.735	0.495196
PET100	2.26e-05	-0.0998747	0.446	0.548	0.498987
ARL6IP4	2.28e-05	-0.135955	0.683	0.745	0.503811
BNIP3	2.32e-05	0.227744	0.234	0.166	0.512077
CNOT8	2.33e-05	0.0842427	0.157	0.096	0.514441
SHTN1	2.35e-05	-0.107218	0.23	0.308	0.51911
DNAJB11	2.36e-05	0.140524	0.459	0.379	0.521781
FAAP20	2.4e-05	-0.120721	0.366	0.449	0.53001
SMNDC1	2.41e-05	0.101963	0.245	0.173	0.531542
CYB5D1	2.44e-05	-0.0834606	0.062	0.111	0.538807
STK38L	2.49e-05	0.106902	0.176	0.113	0.548971
RPL12	2.52e-05	0.0963393	0.994	0.996	0.556849
DUSP10	2.53e-05	0.155373	0.144	0.088	0.559441
USF2	2.54e-05	-0.11725	0.254	0.332	0.56007
MYO1F	2.57e-05	-0.115779	0.281	0.363	0.567212
PRKCH	2.57e-05	0.0954412	0.13	0.076	0.568142
LNCAROD	2.58e-05	-0.107267	0.127	0.19	0.57058
ARHGEF3	2.6e-05	0.0843253	0.114	0.063	0.574
NDUFA11	2.61e-05	-0.123445	0.717	0.779	0.575752
GHITM	2.66e-05	0.136697	0.537	0.458	0.587602
GRK3	2.67e-05	-0.0870662	0.113	0.175	0.588816
TNFAIP8	2.67e-05	0.192658	0.376	0.298	0.589333
MAPRE2	2.72e-05	0.10896	0.201	0.135	0.600158
THOC3	2.74e-05	0.0739491	0.128	0.074	0.604403
ACTN4	2.78e-05	0.160018	0.439	0.365	0.614089
KCNMA1	2.87e-05	-0.0937779	0.169	0.239	0.633717
GPCPD1	2.89e-05	-0.204884	0.516	0.586	0.637791
ME2	2.91e-05	-0.121486	0.301	0.381	0.641916
GSTM2	2.96e-05	0.122127	0.113	0.063	0.654079
CNN2	3.01e-05	0.206407	0.332	0.266	0.663981
PPP4R2	3.01e-05	0.0976123	0.35	0.265	0.664041
UBXN6	3.05e-05	-0.09023	0.123	0.187	0.673244
C9orf72	3.11e-05	-0.116983	0.243	0.321	0.686883
APBB3	3.13e-05	-0.119884	0.105	0.164	0.691612
ARID5A	3.17e-05	-0.123482	0.337	0.422	0.700922
NR3C1	3.21e-05	0.200426	0.36	0.291	0.708695
TET2	3.24e-05	-0.144018	0.415	0.498	0.716271
PFKFB3	3.31e-05	-0.201121	0.379	0.453	0.731673
METTL7A	3.36e-05	-0.0979851	0.178	0.249	0.741348
CLEC12A	3.38e-05	-0.115804	0.21	0.287	0.74682
SNRPB2	3.4e-05	0.100666	0.338	0.257	0.750055
DNAJB4	3.4e-05	0.0971073	0.11	0.061	0.750852
ABTB1	3.42e-05	-0.0882429	0.101	0.159	0.755196
PTPRE	3.43e-05	-0.163349	0.499	0.59	0.756823
ABI3	3.43e-05	0.121766	0.249	0.178	0.756833
BTF3	3.43e-05	0.0935052	0.912	0.869	0.757403
ATP6V0B	3.49e-05	-0.126497	0.848	0.892	0.769808
RBBP4	3.53e-05	0.114133	0.337	0.258	0.780087
MSN	3.55e-05	0.169685	0.746	0.723	0.784222
ATP5F1B	3.56e-05	0.150607	0.783	0.749	0.785152
LNPEP	3.6e-05	0.100143	0.187	0.123	0.794813
UQCRC2	3.6e-05	0.103421	0.361	0.281	0.795257
ETS2	3.61e-05	-0.0761554	0.715	0.829	0.796511
FAM200B	3.62e-05	-0.127132	0.242	0.315	0.799237
POLE3	3.62e-05	0.105922	0.242	0.171	0.800479
ACTG1	3.63e-05	0.182364	0.968	0.993	0.802345
FH	3.67e-05	0.082481	0.17	0.108	0.810585
ABCC3	3.67e-05	-0.107991	0.146	0.212	0.810747
HMG20B	3.67e-05	-0.0856373	0.201	0.279	0.81092
SNRPA1	3.69e-05	0.0966983	0.222	0.153	0.815347
CXCL16	3.7e-05	-0.118713	0.591	0.682	0.816323
BRWD1	3.73e-05	0.0919165	0.159	0.1	0.823911
CDKN2D	3.74e-05	-0.0914268	0.105	0.163	0.826215
ENOX2	3.75e-05	-0.0672883	0.071	0.122	0.827084
NUCB2	3.76e-05	0.104323	0.254	0.181	0.829429
TOM1	3.76e-05	-0.137303	0.397	0.476	0.829689
SUCO	3.78e-05	0.0893483	0.169	0.108	0.835656
KLF2	3.81e-05	-0.0808684	0.338	0.437	0.841731
HECTD1	3.83e-05	0.127193	0.284	0.212	0.846854
HMCES	3.88e-05	0.077618	0.122	0.07	0.856699
OSBPL8	3.91e-05	0.133678	0.447	0.363	0.862725
NKTR	3.93e-05	0.107667	0.242	0.172	0.868185
TMF1	3.94e-05	0.100127	0.235	0.165	0.869574
POLE4	3.97e-05	-0.116532	0.314	0.398	0.876134
GRASP	3.97e-05	-0.0174079	0.423	0.53	0.876876
SINHCAF	4e-05	0.0721299	0.106	0.058	0.883848
COX8A	4e-05	-0.112591	0.873	0.945	0.883956
MATK	4.06e-05	0.0830172	0.145	0.088	0.89717
FBL	4.07e-05	0.101192	0.354	0.27	0.898693
AFTPH	4.07e-05	0.108238	0.178	0.117	0.898911
CCDC59	4.09e-05	0.115842	0.272	0.2	0.902871
CSNK1G3	4.09e-05	0.0759234	0.107	0.059	0.903399
PICALM	4.12e-05	-0.134123	0.388	0.459	0.91019
ELP2	4.13e-05	0.0729319	0.115	0.065	0.911289
RRN3	4.15e-05	0.0745549	0.137	0.082	0.915737
MAP4K5	4.15e-05	0.0998217	0.162	0.104	0.91627
BCAT1	4.15e-05	0.127528	0.357	0.281	0.9169
USP53	4.17e-05	0.0797791	0.105	0.057	0.921749
ZC3H7A	4.26e-05	0.0968864	0.165	0.106	0.939932
SH3KBP1	4.3e-05	-0.115968	0.318	0.401	0.949409
ID1	4.38e-05	-0.0816694	0.09	0.146	0.96658
KLHL21	4.39e-05	-0.0903552	0.098	0.154	0.969622
TSTD1	4.57e-05	0.0882026	0.178	0.116	1
ROGDI	4.57e-05	-0.0849384	0.109	0.169	1
HCAR2	4.58e-05	-0.0943896	0.092	0.147	1
SAMD4B	4.68e-05	-0.0909464	0.138	0.202	1
IL1R2	4.68e-05	-0.395206	0.277	0.337	1
PRR14	4.69e-05	0.0709362	0.128	0.075	1
FKBP1A	4.71e-05	-0.122168	0.722	0.805	1
BDP1	4.71e-05	0.104127	0.23	0.161	1
PPIL4	4.78e-05	0.0787454	0.145	0.089	1
CNIH1	4.79e-05	0.118622	0.328	0.253	1
DFFA	4.8e-05	-0.0679677	0.075	0.127	1
SNX8	4.82e-05	-0.136723	0.313	0.386	1
GON4L	4.84e-05	0.0878821	0.156	0.098	1
NFKBIA	4.9e-05	0.0368993	0.903	0.954	1
RAPGEF1	4.94e-05	-0.15322	0.43	0.505	1
SDHA	5.01e-05	0.101068	0.229	0.161	1
IARS	5.03e-05	0.0888505	0.152	0.095	1
TMBIM6	5.07e-05	0.127302	0.826	0.809	1
USP32	5.08e-05	-0.0955958	0.174	0.242	1
PHLDB1	5.14e-05	-0.0674915	0.073	0.124	1
C1QC	5.14e-05	-0.448625	0.681	0.663	1
IGFBP7	5.15e-05	0.19097	0.217	0.155	1
EXOSC4	5.15e-05	-0.0904641	0.135	0.198	1
SUPT16H	5.16e-05	0.103138	0.254	0.183	1
USP9X	5.27e-05	-0.112926	0.275	0.353	1
RNF111	5.32e-05	0.065704	0.114	0.064	1
HIST3H2A	5.33e-05	0.152813	0.202	0.139	1
BLVRB	5.41e-05	-0.0363955	0.517	0.639	1
STAG2	5.42e-05	0.0952605	0.247	0.177	1
N4BP2L2	5.48e-05	0.137751	0.272	0.204	1
TBPL1	5.51e-05	0.0688023	0.1	0.053	1
NOP16	5.55e-05	0.0748378	0.119	0.069	1
ATP2A2	5.56e-05	-0.152682	0.456	0.528	1
WASF2	5.62e-05	-0.110663	0.484	0.575	1
KRIT1	5.64e-05	0.0675173	0.104	0.057	1
ENTPD1	5.65e-05	-0.0877378	0.197	0.271	1
MORC3	5.67e-05	0.0772236	0.183	0.12	1
JAML	5.73e-05	0.262998	0.309	0.247	1
TECR	5.79e-05	0.108499	0.414	0.336	1
CREM	5.81e-05	-0.134351	0.603	0.689	1
APP	5.81e-05	-0.103055	0.4	0.489	1
REX1BD	5.81e-05	-0.141459	0.54	0.604	1
EIF3I	5.82e-05	0.10549	0.492	0.409	1
FBXW5	5.92e-05	-0.110487	0.272	0.348	1
MSRB2	6e-05	-0.107289	0.202	0.271	1
SMPDL3A	6.08e-05	-0.0877283	0.098	0.153	1
RBKS	6.09e-05	-0.0755845	0.071	0.121	1
CCDC12	6.1e-05	0.0926812	0.178	0.118	1
GRK2	6.1e-05	-0.134474	0.311	0.385	1
GGA1	6.11e-05	-0.0946339	0.166	0.233	1
RSRP1	6.14e-05	0.147036	0.445	0.373	1
SETD3	6.26e-05	-0.103712	0.217	0.29	1
LARS	6.33e-05	0.0986463	0.281	0.208	1
FEZ2	6.56e-05	-0.0924926	0.165	0.232	1
SLC12A7	6.6e-05	-0.0884672	0.112	0.17	1
VDAC1	6.65e-05	0.142688	0.639	0.581	1
VDR	6.71e-05	-0.0811391	0.182	0.253	1
HSPA1A	6.71e-05	0.439277	0.667	0.652	1
SND1	6.75e-05	0.121254	0.388	0.315	1
KHDRBS1	6.87e-05	0.136421	0.521	0.454	1
RBMX	6.87e-05	0.112382	0.303	0.229	1
TIAL1	6.89e-05	0.103113	0.269	0.199	1
DCUN1D3	6.97e-05	-0.0675567	0.085	0.138	1
DGUOK	7e-05	0.0949723	0.382	0.298	1
OGA	7.12e-05	0.104161	0.217	0.151	1
CMIP	7.18e-05	-0.107218	0.252	0.324	1
LRPPRC	7.27e-05	0.082985	0.201	0.136	1
EIF3F	7.32e-05	0.110877	0.642	0.562	1
HCST	7.32e-05	-0.155108	0.658	0.721	1
TRIOBP	7.37e-05	-0.075721	0.114	0.174	1
RAB5C	7.4e-05	-0.145753	0.688	0.744	1
THRAP3	7.58e-05	0.127649	0.315	0.246	1
UTRN	7.59e-05	-0.096543	0.24	0.319	1
TMEM50B	7.6e-05	0.0940547	0.187	0.126	1
RIC1	7.62e-05	0.109761	0.182	0.123	1
PFKP	7.64e-05	0.10103	0.238	0.171	1
USP34	7.7e-05	0.111345	0.29	0.218	1
PRCP	7.71e-05	-0.119595	0.277	0.353	1
BMP2K	8.01e-05	-0.057763	0.346	0.434	1
TRIM14	8.04e-05	-0.0806914	0.143	0.207	1
ENOSF1	8.05e-05	-0.109439	0.183	0.248	1
RNF138	8.06e-05	0.0775548	0.118	0.069	1
PLCB2	8.18e-05	-0.0979851	0.183	0.25	1
SF3A1	8.18e-05	0.114736	0.285	0.217	1
GABARAPL1	8.3e-05	-0.100634	0.443	0.532	1
EIF4E	8.42e-05	-0.12599	0.315	0.388	1
GPRIN3	8.6e-05	0.122585	0.314	0.239	1
EMC3	8.63e-05	0.100394	0.317	0.242	1
EFL1	8.69e-05	0.0663664	0.102	0.057	1
DICER1	8.77e-05	-0.083974	0.181	0.25	1
FAM13A	8.82e-05	0.0860685	0.105	0.059	1
AL390728.5	9.12e-05	0.0708426	0.111	0.064	1
WWP1	9.14e-05	-0.0818523	0.107	0.163	1
ZNF638	9.39e-05	0.0931798	0.204	0.141	1
CTSH	9.51e-05	0.240962	0.659	0.642	1
ZDHHC12	9.62e-05	-0.0863365	0.183	0.251	1
IFITM10	9.63e-05	-0.0847741	0.085	0.136	1
PAG1	9.68e-05	0.17298	0.279	0.212	1
GABPB1	9.74e-05	0.100155	0.139	0.087	1
CSTB	9.8e-05	0.649836	0.874	0.881	1
HES1	9.86e-05	-0.0803467	0.103	0.158	1
CLNS1A	9.88e-05	0.104203	0.288	0.217	1
ARHGEF11	9.89e-05	-0.071032	0.071	0.119	1
AEBP2	9.94e-05	0.0676616	0.118	0.069	1
HK2	9.95e-05	0.253011	0.201	0.143	1
DEGS1	9.98e-05	0.117578	0.332	0.261	1
DHRS3	0.00010181	0.0952489	0.17	0.113	1
HSPE1	0.00010284	0.230514	0.648	0.587	1
HNRNPC	0.00010304	0.127113	0.728	0.671	1
MINK1	0.00010392	-0.0817119	0.131	0.192	1
CCNDBP1	0.00010413	0.094808	0.215	0.151	1
PPP2R1A	0.00010431	0.113421	0.423	0.347	1
ITGB1	0.00010579	-0.112409	0.66	0.725	1
DENND4C	0.00010676	0.0942972	0.174	0.117	1
YARS	0.0001068	0.0875272	0.207	0.143	1
SSR1	0.00010692	0.114606	0.45	0.375	1
MEFV	0.0001071	-0.0716338	0.068	0.115	1
MCL1	0.00010713	-0.109868	0.8	0.858	1
SYNJ2	0.00010724	0.110343	0.15	0.097	1
PPP2R2A	0.00010833	0.0937873	0.204	0.143	1
HNRNPD	0.00010937	0.122035	0.509	0.429	1
CCDC88B	0.00010938	-0.0874365	0.139	0.201	1
SRGAP1	0.00010956	-0.0598524	0.06	0.105	1
PTPA	0.00011048	-0.0787482	0.148	0.212	1
ACTN1	0.00011081	-0.0970973	0.388	0.472	1
IFI35	0.00011089	-0.0822927	0.258	0.337	1
CACYBP	0.0001118	0.196007	0.452	0.391	1
SLC38A7	0.00011209	-0.0596395	0.062	0.107	1
POLR2L	0.00011542	-0.118854	0.775	0.844	1
SBNO1	0.00011668	0.0753105	0.168	0.11	1
CCDC6	0.00011816	0.100739	0.236	0.172	1
PTTG1IP	0.00012025	-0.137163	0.603	0.66	1
NIBAN2	0.00012058	-0.0942817	0.271	0.344	1
GDI2	0.00012086	0.147225	0.646	0.584	1
PPP1R12A	0.00012447	0.10399	0.333	0.258	1
PIM3	0.0001252	-0.127572	0.492	0.575	1
RASSF2	0.00012535	-0.105497	0.209	0.276	1
EGR2	0.00012726	-0.117635	0.112	0.166	1
DGCR6L	0.00012899	-0.0972361	0.184	0.248	1
DUSP6	0.00012986	-0.204056	0.374	0.446	1
STARD7	0.00013019	0.112555	0.319	0.247	1
RCBTB2	0.00013085	-0.0726455	0.089	0.14	1
RNF144B	0.00013188	-0.0928234	0.253	0.33	1
STX12	0.0001325	-0.0875903	0.173	0.238	1
URI1	0.00013303	0.0845714	0.223	0.157	1
GTF2B	0.00013463	0.112062	0.307	0.237	1
SNX10	0.00013466	-0.109535	0.501	0.588	1
PHIP	0.00013614	0.105022	0.227	0.163	1
AFF4	0.00013676	-0.113287	0.429	0.508	1
PARVB	0.00013682	-0.114182	0.421	0.494	1
MMP2-AS1	0.00013705	0.0941595	0.138	0.087	1
RNASEH2C	0.00013734	-0.106341	0.23	0.3	1
GMPPB	0.00013738	0.0797001	0.145	0.093	1
CCL3	0.00013823	0.00841188	0.491	0.583	1
2023-03-05	0.00013896	0.0765358	0.154	0.1	1
ARHGAP45	0.00014019	-0.108126	0.228	0.297	1
MSL3	0.00014061	-0.100116	0.178	0.241	1
UBE2D2	0.00014093	0.114818	0.542	0.471	1
WDR81	0.00014102	-0.0648233	0.067	0.113	1
RENBP	0.00014264	-0.0959448	0.221	0.291	1
HSP90AA1	0.00014377	0.230791	0.944	0.934	1
GNA13	0.00014461	-0.130298	0.5	0.576	1
RPL22L1	0.00014491	0.177047	0.461	0.402	1
VAMP3	0.00014493	-0.112663	0.288	0.359	1
ITSN2	0.00014513	0.0940393	0.288	0.216	1
RGS18	0.00014572	-0.0722518	0.083	0.132	1
THAP2	0.00014634	-0.0792433	0.087	0.137	1
ACTR2	0.00014724	-0.104882	0.753	0.815	1
ZFAND2A	0.00014817	0.231454	0.356	0.288	1
ACAP3	0.00014875	-0.0602773	0.064	0.109	1
LIPA	0.00015044	0.214705	0.316	0.253	1
ALDH3B1	0.0001518	-0.084332	0.141	0.201	1
MAP3K3	0.00015249	-0.0924845	0.143	0.202	1
SGPL1	0.00015601	-0.0928234	0.152	0.213	1
YTHDF3	0.00015612	-0.108037	0.207	0.272	1
AMPD3	0.00015713	0.0864618	0.17	0.114	1
ZBED1	0.00015906	-0.106909	0.101	0.152	1
NUTM2A-AS1	0.00016036	0.0878647	0.204	0.143	1
KRR1	0.00016088	0.0668113	0.125	0.076	1
ALG8	0.00016103	0.0652893	0.112	0.066	1
FER	0.0001616	0.113471	0.101	0.059	1
SF3B4	0.00016218	0.0872777	0.246	0.18	1
MFAP1	0.0001667	0.0716472	0.115	0.069	1
NAA38	0.00016795	-0.118385	0.549	0.623	1
PIK3IP1	0.00016814	0.092198	0.14	0.09	1
NUDT1	0.00016853	0.118002	0.29	0.223	1
HCFC1R1	0.00016961	-0.119948	0.364	0.434	1
TUBB6	0.00016991	-0.107093	0.294	0.364	1
MRC1	0.00017093	-0.402967	0.736	0.694	1
TOMM5	0.00017105	0.140832	0.485	0.418	1
RNF149	0.00017204	-0.126924	0.556	0.624	1
EIF4H	0.00017313	0.12945	0.462	0.394	1
EMC4	0.00017382	0.110864	0.329	0.261	1
CRTAP	0.00017447	-0.132696	0.436	0.502	1
SEC23B	0.00017628	0.0778348	0.182	0.123	1
CHCHD7	0.00017907	-0.112965	0.282	0.352	1
SNRNP40	0.0001812	0.0715722	0.141	0.09	1
HEXA	0.00018378	-0.124029	0.471	0.541	1
PTDSS1	0.00018685	0.0983092	0.251	0.187	1
RPS6KA4	0.00018767	-0.0726016	0.119	0.176	1
GOSR1	0.00018845	0.0771016	0.144	0.093	1
CLDN7	0.00019019	-0.0837043	0.092	0.141	1
RNF38	0.00019109	0.0707845	0.136	0.086	1
CD46	0.00019296	0.10198	0.365	0.292	1
CRISPLD2	0.00019472	-0.0743998	0.092	0.142	1
RPS6KB2	0.00019567	-0.076389	0.154	0.216	1
MRGBP	0.00019983	0.063925	0.111	0.066	1
OXA1L	0.00020197	0.107392	0.394	0.317	1
SNRPD2	0.00020736	0.113456	0.728	0.661	1
MARS	0.00020737	0.0758428	0.147	0.095	1
EPB41L3	0.00020756	-0.0863756	0.431	0.512	1
ZNF24	0.00020811	0.0752843	0.154	0.101	1
DCP2	0.00020856	0.0998217	0.263	0.197	1
COMMD4	0.00021189	-0.0912582	0.219	0.286	1
CNOT4	0.0002121	0.0745276	0.179	0.122	1
PRPF40A	0.00021216	0.102137	0.418	0.346	1
WDR33	0.00021367	0.0867518	0.241	0.176	1
DHX15	0.00021416	0.0853592	0.232	0.17	1
FES	0.00021519	-0.0887525	0.248	0.32	1
SNHG12	0.00021553	0.148394	0.288	0.222	1
PIAS1	0.00021616	0.0774637	0.191	0.132	1
TCERG1	0.00021659	0.0814308	0.182	0.125	1
ROCK1	0.00021754	-0.130759	0.453	0.521	1
CCL18	0.000218	-0.259952	0.095	0.146	1
TRPV2	0.00021981	-0.103402	0.184	0.245	1
SLTM	0.00022258	0.113537	0.375	0.306	1
THEMIS2	0.0002233	-0.121024	0.384	0.456	1
DHRSX	0.00022616	-0.0902169	0.12	0.174	1
TDG	0.00022886	0.106027	0.268	0.203	1
MCM5	0.00023057	-0.0760282	0.169	0.232	1
RAB7B	0.00023243	-0.0866129	0.088	0.137	1
PRDX4	0.00023341	0.106417	0.296	0.225	1
CDK13	0.0002354	0.0797725	0.161	0.108	1
STOM	0.00023637	-0.0978955	0.26	0.33	1
TAP2	0.00024128	0.107551	0.255	0.191	1
SNRPB	0.00024514	0.140198	0.574	0.517	1
CENPC	0.00024768	0.080149	0.172	0.117	1
ATF6	0.00025104	-0.14216	0.229	0.29	1
SERPINH1	0.00025198	0.251214	0.121	0.076	1
ANO6	0.00025337	-0.0794029	0.269	0.346	1
MED29	0.00025842	-0.0859961	0.202	0.267	1
ARHGAP6	0.00025889	0.0811972	0.126	0.079	1
TGFB1	0.00025976	-0.0864714	0.672	0.752	1
ACOT7	0.00025984	0.163204	0.14	0.092	1
DUSP11	0.00026053	0.0654081	0.102	0.06	1
EIF4B	0.00026294	0.124206	0.473	0.406	1
DDX39B	0.00026336	0.118388	0.415	0.347	1
UGCG	0.00026349	0.135353	0.179	0.125	1
ACP2	0.00026404	-0.0838065	0.184	0.248	1
PPP1R15B	0.00026798	-0.106721	0.305	0.377	1
MIER1	0.00027097	0.0769951	0.309	0.236	1
EMC6	0.00027217	0.0847148	0.279	0.212	1
SNHG17	0.00027354	0.085821	0.195	0.137	1
NAAA	0.00027368	-0.0741273	0.241	0.313	1
PRKDC	0.00027511	0.130477	0.368	0.299	1
MRPL38	0.00027543	0.0820483	0.183	0.127	1
NEMF	0.00027675	0.0858103	0.212	0.153	1
BCL2L1	0.00028163	-0.0777892	0.168	0.229	1
SLC39A3	0.00028385	-0.0721154	0.115	0.169	1
KRTCAP2	0.00028411	0.106186	0.638	0.567	1
STT3A	0.00028461	0.0843503	0.185	0.129	1
CD58	0.0002861	0.123999	0.324	0.259	1
HNRNPA3	0.00028852	0.162627	0.651	0.62	1
C1orf162	0.00028877	-0.0793276	0.702	0.809	1
ARHGEF7	0.00028923	0.0769764	0.152	0.101	1
CTNNA1	0.0002919	-0.113001	0.444	0.516	1
BSG	0.00029418	0.101705	0.599	0.536	1
ATIC	0.00029678	0.0744904	0.165	0.112	1
LMBR1	0.00029753	0.0645445	0.116	0.071	1
LILRB1	0.00029787	-0.0790691	0.247	0.319	1
ARL6IP1	0.00029932	0.0944284	0.657	0.598	1
TMEM106A	0.00029953	-0.0576071	0.073	0.118	1
CKLF	0.0003069	0.206807	0.579	0.54	1
SETD5	0.00030919	0.0870587	0.165	0.113	1
MIA2	0.00031001	0.0760404	0.158	0.106	1
APMAP	0.000315	0.0919198	0.243	0.181	1
MOB3A	0.00031551	-0.0856698	0.224	0.29	1
VMA21	0.00031958	-0.0983174	0.38	0.452	1
PSMB1	0.00032055	0.109875	0.641	0.586	1
CRKL	0.00032103	0.0675698	0.117	0.072	1
ACP1	0.00032572	0.0932018	0.303	0.235	1
MAML1	0.00032848	0.063504	0.117	0.072	1
SNHG16	0.0003288	0.111804	0.254	0.195	1
CREBL2	0.00033911	-0.0832461	0.17	0.229	1
OASL	0.0003404	0.135915	0.131	0.084	1
RBM33	0.0003411	0.101341	0.235	0.176	1
NOTCH2NLA	0.00034499	0.0795707	0.164	0.111	1
HRH2	0.00034585	-0.0731316	0.157	0.217	1
FAM49B	0.00034781	-0.11441	0.528	0.594	1
RPL23A	0.0003488	0.0959091	0.97	0.972	1
STAT1	0.00034965	-0.168654	0.396	0.459	1
CISD3	0.00034969	-0.127242	0.378	0.443	1
PTPN22	0.0003513	0.11052	0.187	0.133	1
ATP6V0D1	0.00035174	-0.128485	0.642	0.689	1
PCBP2	0.00035383	-0.117357	0.504	0.562	1
USP6NL	0.00035564	-0.0761509	0.091	0.138	1
RAP2B	0.00035621	-0.0925344	0.282	0.351	1
MBNL1	0.00036158	0.156834	0.566	0.515	1
UBAP1	0.00036171	-0.109702	0.291	0.356	1
PHB	0.00036335	0.107779	0.381	0.314	1
VPS37B	0.0003647	-0.0564241	0.402	0.492	1
SRI	0.00036532	0.103473	0.396	0.326	1
HAT1	0.00036542	0.0790051	0.135	0.088	1
CUX1	0.0003678	-0.113058	0.286	0.351	1
CTSD	0.00036786	0.434931	0.895	0.954	1
TMEM147	0.00036806	-0.114045	0.41	0.475	1
MEF2C	0.00036944	-0.0571744	0.252	0.33	1
VOPP1	0.00037915	-0.0859796	0.265	0.335	1
CHID1	0.00037973	-0.0939518	0.193	0.253	1
NCOA7	0.00037989	0.115713	0.156	0.106	1
MCOLN1	0.00038041	-0.0822023	0.269	0.338	1
ARHGEF40	0.00038515	-0.0741102	0.087	0.133	1
KLF13	0.00038646	0.121808	0.247	0.188	1
RPS24	0.00038722	0.0300294	0.996	0.996	1
JAK3	0.00039299	0.0694192	0.116	0.072	1
TMEM109	0.00039331	0.112359	0.251	0.193	1
SERPINB6	0.00039432	-0.0849336	0.363	0.442	1
ERGIC1	0.00039491	-0.0955066	0.209	0.27	1
U62317.4	0.00039535	-0.0618232	0.087	0.134	1
MDH1	0.00039904	0.113477	0.391	0.325	1
PPM1B	0.00040405	0.0715039	0.174	0.12	1
GOLGA2	0.00040545	0.0664744	0.163	0.11	1
SEMA3C	0.00040724	0.0857766	0.101	0.061	1
PIP5K1C	0.00040772	-0.0948161	0.167	0.224	1
SRP72	0.00041179	0.0933666	0.376	0.304	1
HIST1H1C	0.0004165	0.149198	0.292	0.23	1
ARHGEF6	0.00041711	0.135163	0.17	0.12	1
SEC24B	0.0004196	0.0646447	0.118	0.074	1
ZFP36	0.00042011	0.0134008	0.865	0.948	1
KDM1B	0.00042057	-0.0731512	0.103	0.152	1
TBC1D7	0.00042207	-0.0990013	0.146	0.2	1
ZFAS1	0.00042225	0.137822	0.74	0.671	1
ABHD12	0.0004225	-0.10554	0.258	0.324	1
FRYL	0.00042343	0.07698	0.182	0.127	1
TANC2	0.00042527	-0.0558292	0.077	0.122	1
RPAIN	0.00042834	0.0768605	0.201	0.144	1
MXD4	0.00043773	-0.0906056	0.202	0.264	1
AHI1	0.0004378	0.0906817	0.2	0.144	1
SLC35F6	0.00043858	-0.0747774	0.116	0.168	1
RABGAP1L	0.00044018	0.098533	0.174	0.123	1
TIMM17A	0.00044424	0.0911255	0.292	0.228	1
SMURF1	0.00045053	0.0652893	0.108	0.066	1
OAS1	0.00045247	-0.0760119	0.149	0.206	1
MRS2	0.000453	0.0528242	0.1	0.059	1
CAMKK2	0.00045835	-0.0655899	0.073	0.116	1
LTBR	0.00046015	-0.0977458	0.294	0.36	1
CAMK1	0.00046234	-0.115992	0.33	0.401	1
PCYT1A	0.00046344	-0.0680555	0.135	0.191	1
PHC3	0.00046535	0.0675698	0.113	0.07	1
BTN3A2	0.00046816	0.0736815	0.139	0.092	1
RPL34	0.00046869	0.0443635	0.991	0.993	1
TXNL1	0.00046886	0.102108	0.305	0.242	1
SORBS3	0.00046981	-0.0746849	0.109	0.159	1
RILPL2	0.00046997	-0.202603	0.484	0.54	1
LPP	0.00047262	-0.091251	0.209	0.271	1
TIMP1	0.00047352	0.25623	0.834	0.776	1
AGPAT3	0.00047412	-0.0826044	0.174	0.232	1
RASAL3	0.00047419	0.0724375	0.125	0.08	1
ZBTB20	0.00047617	0.0737275	0.106	0.065	1
NAA50	0.00047836	0.117309	0.277	0.218	1
SRGAP2	0.00048004	-0.0739285	0.131	0.185	1
C11orf98	0.00048136	0.0796438	0.188	0.133	1
PNKD	0.00048339	-0.0952827	0.235	0.298	1
AGAP3	0.00048387	-0.107346	0.224	0.285	1
ETF1	0.00048482	-0.136759	0.421	0.474	1
SMC6	0.00049278	0.0772951	0.117	0.074	1
XPC	0.00049799	0.0676616	0.113	0.07	1
SLC25A3	0.00049922	0.144369	0.786	0.778	1
ETNK1	0.00049981	0.100419	0.255	0.195	1
CPEB4	0.00050047	-0.0788008	0.217	0.282	1
M6PR	0.00050618	0.108966	0.534	0.469	1
ARPIN	0.00050999	-0.0645814	0.102	0.151	1
CCNC	0.00051113	0.070553	0.138	0.091	1
KIN	0.00051484	0.060265	0.113	0.07	1
SPG21	0.00052142	-0.123437	0.433	0.492	1
OLR1	0.00052164	0.107164	0.475	0.596	1
MROH1	0.00052463	-0.0684691	0.107	0.156	1
BCL2L12	0.00052597	0.0606884	0.118	0.074	1
GOT2	0.00052806	0.0572373	0.131	0.084	1
COX6B1	0.00052921	-0.0980787	0.89	0.932	1
PRKAG2	0.00052932	-0.0941243	0.178	0.235	1
SEMA4A	0.0005304	-0.0784353	0.123	0.175	1
BAG3	0.00053197	0.213745	0.38	0.304	1
PCBP1	0.00053381	0.136288	0.725	0.705	1
FUCA2	0.00053419	-0.098313	0.316	0.384	1
KLC1	0.00053508	-0.0795235	0.163	0.221	1
MAP4	0.00053587	0.0949665	0.305	0.238	1
TLR4	0.00053824	-0.0711158	0.293	0.369	1
UIMC1	0.00054034	0.0661171	0.111	0.069	1
PLAAT3	0.00054778	-0.0635762	0.095	0.142	1
NOP53	0.00055045	0.152563	0.427	0.365	1
XBP1	0.00055234	0.20603	0.632	0.603	1
ATG14	0.00055512	0.0654461	0.132	0.086	1
CHCHD5	0.00055602	-0.0884819	0.291	0.361	1
SLC35B4	0.00056393	-0.0645982	0.084	0.129	1
OLA1	0.00056581	0.0804369	0.301	0.234	1
RSRC2	0.00056737	0.137219	0.401	0.34	1
BAZ2B	0.00056883	-0.0936194	0.187	0.246	1
MIR155HG	0.00056982	0.174571	0.196	0.145	1
RPL38	0.00057273	-0.0909549	0.971	0.985	1
FAM20A	0.00057326	-0.117389	0.193	0.25	1
MITF	0.00057421	0.0771619	0.181	0.127	1
ST14	0.00057503	0.112291	0.318	0.257	1
ZNF721	0.0005847	0.0661333	0.148	0.099	1
CARS2	0.00058517	-0.0790074	0.104	0.151	1
CENPU	0.00058525	-0.0885802	0.087	0.131	1
CPQ	0.00058929	-0.0695635	0.116	0.166	1
SH3BP2	0.00058947	-0.0876726	0.243	0.308	1
USP10	0.0005905	0.0810665	0.194	0.139	1
SPTBN1	0.00059391	0.0663374	0.101	0.061	1
SARS	0.00059404	0.0931157	0.24	0.182	1
HACD4	0.00060298	-0.0850218	0.252	0.317	1
HMGN3	0.00060382	-0.0952034	0.356	0.428	1
TESC	0.00060432	-0.0685759	0.07	0.111	1
SLC1A3	0.00061457	-0.0848664	0.219	0.283	1
AHR	0.00061479	0.228281	0.531	0.478	1
EID1	0.00062109	-0.110612	0.475	0.539	1
MIS18BP1	0.00062685	0.111463	0.304	0.24	1
SEPTIN11	0.00062913	-0.0916557	0.157	0.21	1
BAP1	0.00063153	-0.0584828	0.071	0.113	1
GALNT1	0.00063302	-0.0866407	0.182	0.239	1
CHORDC1	0.00063303	0.148816	0.273	0.213	1
2023-03-07	0.00063655	0.078812	0.176	0.124	1
NFKB2	0.00063864	-0.0602865	0.274	0.347	1
NUBP2	0.00063932	-0.0720893	0.145	0.2	1
ANPEP	0.00063969	-0.0817674	0.426	0.52	1
DERA	0.00064339	-0.0605532	0.13	0.184	1
TNFAIP3	0.00064365	0.509528	0.706	0.71	1
DDAH2	0.0006448	-0.101897	0.311	0.374	1
XRCC5	0.00064502	0.11454	0.482	0.423	1
CLEC4A	0.00064769	-0.0739584	0.234	0.298	1
CBX3	0.00065379	0.105594	0.497	0.431	1
MPHOSPH6	0.00065412	-0.0697085	0.183	0.244	1
ERP44	0.00065649	0.109827	0.414	0.35	1
TUBGCP2	0.0006571	-0.0974758	0.363	0.429	1
CD99	0.00067201	-0.101605	0.675	0.753	1
TMEM39A	0.00067805	0.0629878	0.131	0.086	1
WDR43	0.00069227	0.069533	0.132	0.087	1
DPF2	0.00069372	0.055822	0.105	0.065	1
ASAH1	0.00069422	-0.0375422	0.659	0.763	1
PIEZO1	0.00069812	-0.0689372	0.137	0.191	1
IFI16	0.00069839	0.119602	0.328	0.268	1
CUL3	0.0006995	0.0891203	0.23	0.173	1
TENT4B	0.00070478	-0.0621552	0.094	0.14	1
WAC	0.00070698	0.0830156	0.284	0.221	1
TNFRSF12A	0.00070779	-0.0681789	0.133	0.185	1
H6PD	0.00072373	-0.0633187	0.085	0.129	1
EIF5A	0.00072629	0.136711	0.692	0.643	1
DNAJC5	0.00072804	-0.0733906	0.157	0.212	1
UBR4	0.00073469	-0.114584	0.286	0.345	1
GCC2	0.00073557	0.103708	0.241	0.184	1
MLXIP	0.00073702	-0.0788315	0.136	0.189	1
MCM7	0.00073831	0.082481	0.131	0.086	1
VAV3	0.00073926	0.0911716	0.216	0.16	1
CIAO2A	0.00074474	-0.105248	0.438	0.497	1
EIF4A2	0.00074483	0.132028	0.344	0.289	1
MGST3	0.00075438	-0.117963	0.529	0.6	1
PGLS	0.00075605	-0.11642	0.483	0.551	1
PLBD2	0.00075672	-0.0755454	0.174	0.23	1
ADAM28	0.00075937	0.0667788	0.128	0.084	1
VPS29	0.00076378	0.103899	0.523	0.458	1
NR4A1	0.00076546	0.118742	0.637	0.742	1
IRF9	0.00076652	0.0867824	0.216	0.161	1
ANKS1A	0.00077	-0.0581097	0.095	0.141	1
MAPKAPK5-AS1	0.00077348	0.0656815	0.118	0.076	1
NUP58	0.00077748	-0.0812648	0.276	0.339	1
FGD5	0.00078653	-0.0598176	0.068	0.108	1
NNT	0.00079352	0.0739698	0.149	0.102	1
METTL22	0.00080387	-0.082529	0.117	0.164	1
UROS	0.00080675	-0.0773424	0.144	0.196	1
SLC25A37	0.00081153	-0.173068	0.334	0.388	1
DYNC1LI1	0.00081585	0.0855567	0.174	0.124	1
SYNRG	0.00082335	0.0702774	0.157	0.108	1
DYNLT3	0.00082483	-0.127509	0.192	0.245	1
TREM1	0.00083157	0.230595	0.438	0.401	1
CSNK2A1	0.00083865	0.0911586	0.26	0.201	1
COPS3	0.00084495	0.0839851	0.197	0.144	1
SGPP1	0.00084584	-0.0643399	0.089	0.133	1
IQSEC2	0.00084609	-0.062982	0.116	0.165	1
CSGALNACT2	0.00085389	-0.114303	0.303	0.361	1
STIMATE	0.00086429	-0.0665678	0.11	0.158	1
PARVG	0.00086719	-0.0831887	0.412	0.479	1
PPP4R3A	0.00086989	-0.122095	0.316	0.378	1
UBAP2L	0.00087025	-0.0847861	0.173	0.228	1
GNB4	0.00087442	-0.0774972	0.251	0.314	1
SERPINE1	0.00087562	0.164536	0.127	0.084	1
ASAP1	0.00089178	-0.0835749	0.246	0.309	1
CD9	0.00089453	0.1614	0.272	0.218	1
ASCL2	0.00089701	-0.050421	0.062	0.101	1
MRPL22	0.0008971	0.0646322	0.132	0.088	1
NME1	0.00089761	0.134471	0.344	0.287	1
DNAJB12	0.0009089	0.0774445	0.252	0.194	1
ZSWIM6	0.00090992	-0.0916326	0.259	0.32	1
ACIN1	0.00091024	0.094067	0.295	0.236	1
SPG7	0.00091291	-0.0663604	0.165	0.221	1
CD86	0.00091589	-0.0591175	0.47	0.552	1
DNASE1L1	0.00091642	-0.0702564	0.126	0.176	1
MAT2B	0.00091732	0.0941751	0.205	0.153	1
ZNF267	0.00091861	-0.0920279	0.344	0.411	1
BCCIP	0.0009216	0.0751174	0.229	0.172	1
TIMM10B	0.00092989	0.058362	0.108	0.068	1
HSPA9	0.00093085	0.106118	0.449	0.384	1
PSMG2	0.00093119	0.0702536	0.305	0.24	1
CARD19	0.00093124	-0.0726848	0.223	0.285	1
AUP1	0.00094367	0.0938629	0.517	0.445	1
PMEPA1	0.00094739	0.0908488	0.161	0.113	1
ARMC8	0.00094819	0.0655422	0.135	0.09	1
NBAS	0.00095517	0.0774853	0.125	0.083	1
C15orf48	0.00095633	0.42677	0.331	0.283	1
LPCAT3	0.00096342	0.0650728	0.111	0.071	1
USP47	0.00096573	0.0729264	0.185	0.133	1
MARVELD1	0.00097411	-0.0678565	0.147	0.2	1
CXCL3	0.00097851	0.515317	0.5	0.625	1
IMPA2	0.00098008	-0.0756337	0.107	0.153	1
ABCG1	0.00098745	0.0837088	0.225	0.169	1
SNX2	0.00098838	-0.133893	0.427	0.476	1
SRGN	0.00099137	0.00260691	0.983	0.998	1
NGDN	0.00099313	0.0641222	0.123	0.081	1
ATXN7	0.00100721	0.0693917	0.141	0.096	1
ATN1	0.00101007	-0.0627019	0.079	0.121	1
DCXR	0.00101432	0.107311	0.455	0.391	1
BAZ1B	0.00101596	0.0820261	0.194	0.142	1
NFATC2	0.00101739	0.0589847	0.101	0.063	1
LARP1	0.00104132	-0.068101	0.154	0.208	1
AP3M1	0.00104195	0.0526176	0.113	0.072	1
PSD3	0.00104316	-0.0608724	0.068	0.107	1
MAPK6	0.00104923	-0.082195	0.27	0.333	1
SNX24	0.00105932	-0.0689328	0.105	0.15	1
ABCB8	0.0010599	0.0580515	0.106	0.067	1
GLTP	0.00106102	-0.0775243	0.14	0.191	1
NOL8	0.0010692	0.0616385	0.116	0.075	1
VWA8	0.00107502	0.0588668	0.1	0.062	1
ANXA11	0.00107934	-0.107229	0.612	0.672	1
HSPB1	0.00109576	0.442006	0.721	0.656	1
SMARCC1	0.00109584	0.0797459	0.234	0.178	1
LGALS3BP	0.00109735	-0.0708695	0.19	0.249	1
RARA-AS1	0.00110519	-0.0625629	0.094	0.138	1
FBXO42	0.00110662	0.0567529	0.1	0.062	1
RALY	0.00110956	0.0926961	0.507	0.438	1
RRP1B	0.00111234	0.0627795	0.124	0.082	1
MGAT5	0.00111593	-0.0757069	0.122	0.171	1
PPP2CA	0.00111663	0.094211	0.414	0.356	1
ATP6AP2	0.00112405	-0.1095	0.545	0.597	1
LPCAT2	0.00112623	0.135105	0.354	0.3	1
TPD52L2	0.00113014	-0.0692529	0.303	0.372	1
SLC9A1	0.00113272	0.0747665	0.106	0.068	1
DDX39A	0.00116553	0.100639	0.34	0.283	1
ARHGDIA	0.00117544	-0.108977	0.657	0.703	1
ARHGAP26	0.00117551	-0.0834398	0.273	0.334	1
PLEKHA7	0.00117987	-0.0508927	0.078	0.119	1
IL4R	0.00119315	-0.0858617	0.221	0.28	1
IGF2R	0.00119815	-0.073243	0.297	0.365	1
RIOK1	0.00119887	0.0585544	0.103	0.065	1
ERGIC3	0.00120213	0.0797116	0.476	0.406	1
SCCPDH	0.00123004	-0.0787354	0.175	0.229	1
G3BP1	0.00123401	0.109368	0.343	0.284	1
GAK	0.00123958	-0.110284	0.217	0.27	1
PROS1	0.00124759	-0.0475942	0.067	0.106	1
SH3BGRL	0.00124798	-0.0872442	0.655	0.725	1
STK40	0.0012511	-0.0733116	0.172	0.226	1
SF3B6	0.00126546	0.0843275	0.445	0.382	1
WDR11	0.00126566	0.0641071	0.143	0.098	1
TAB2	0.00127473	0.0958427	0.216	0.163	1
WSB1	0.00127557	0.117643	0.483	0.426	1
TNIP2	0.00127637	0.0856636	0.204	0.153	1
DOK3	0.00128342	-0.0701762	0.17	0.225	1
GATAD2B	0.00130859	0.0657553	0.131	0.088	1
SLC12A9	0.00131374	-0.0754966	0.148	0.198	1
SCPEP1	0.00131671	-0.0768819	0.37	0.445	1
GTF2H5	0.00131721	-0.0737884	0.238	0.299	1
UBE4A	0.00131839	0.0743607	0.182	0.132	1
MAP3K11	0.00132174	-0.0833914	0.204	0.258	1
DBF4	0.00132777	0.0729662	0.141	0.097	1
MIA3	0.0013321	0.0738498	0.168	0.12	1
PAFAH1B1	0.00133272	0.0948417	0.431	0.371	1
GNPTG	0.00133474	-0.102367	0.385	0.438	1
BET1L	0.0013357	0.0640142	0.131	0.088	1
GRPEL1	0.00134292	0.083456	0.257	0.2	1
SOAT1	0.00134401	-0.0802298	0.259	0.32	1
STIP1	0.00134421	0.110702	0.333	0.272	1
SKAP2	0.00135569	-0.0803392	0.393	0.453	1
CCT7	0.00135908	0.105825	0.349	0.293	1
NUP210	0.00136428	0.0726002	0.117	0.077	1
TOMM7	0.00137161	-0.0988087	0.829	0.872	1
ATP1B1	0.00137443	-0.0592832	0.096	0.139	1
TNRC18	0.001386	-0.0733601	0.121	0.168	1
CDC42SE2	0.00138698	0.10484	0.2	0.151	1
MOSPD3	0.00138912	-0.0631433	0.135	0.185	1
USP22	0.00139847	0.077388	0.239	0.183	1
IL10RB-DT	0.00139858	-0.0820893	0.122	0.169	1
FOXJ3	0.00141177	0.0659699	0.124	0.083	1
HEATR3	0.00142277	-0.0517475	0.075	0.115	1
RBM3	0.00142806	-0.130107	0.754	0.764	1
ARHGAP10	0.00142898	-0.0781069	0.178	0.231	1
SEC24D	0.00146125	0.0840543	0.224	0.172	1
MRPS26	0.00146551	0.0653121	0.152	0.107	1
OCIAD1	0.00147662	0.0891271	0.378	0.317	1
LRRC41	0.00147663	0.0632958	0.129	0.087	1
SLA	0.00147734	-0.0627144	0.346	0.423	1
PTGS1	0.00149083	0.141743	0.252	0.203	1
CIRBP	0.00149431	0.162318	0.541	0.502	1
NME2	0.00149507	-0.0635257	0.913	0.936	1
USP1	0.00150061	0.0594074	0.131	0.088	1
TMEM170A	0.00150401	0.0674293	0.179	0.13	1
U2SURP	0.00151165	0.0877199	0.286	0.227	1
TDP2	0.00153273	0.0764163	0.148	0.103	1
CYC1	0.00153673	0.10032	0.435	0.373	1
SLC1A4	0.00153898	0.0889408	0.147	0.103	1
ARPC5L	0.0015461	0.0867548	0.264	0.208	1
CIB1	0.00154883	0.122829	0.586	0.556	1
TNFSF12	0.00155004	-0.0984044	0.452	0.513	1
UBE2E2	0.00156099	-0.0672883	0.206	0.263	1
S100A10	0.00157306	-0.002191	0.917	0.987	1
PTCD3	0.00157577	0.0506995	0.1	0.063	1
ZNF445	0.00159401	0.122483	0.101	0.066	1
RRAS	0.00160285	-0.0735333	0.223	0.282	1
MPST	0.00160897	-0.0807506	0.185	0.238	1
CDC40	0.00162083	0.0679002	0.18	0.131	1
PPDPF	0.00164906	-0.0673724	0.82	0.882	1
USP33	0.00165943	0.0674151	0.148	0.104	1
SNHG6	0.00165995	0.11676	0.495	0.443	1
SIRPA	0.00166222	-0.0754452	0.406	0.48	1
NFKBIZ	0.00166697	0.31073	0.541	0.515	1
KLHL28	0.00166699	0.0506774	0.102	0.065	1
EWSR1	0.00167099	0.124746	0.453	0.401	1
PVT1	0.00167269	0.0512882	0.1	0.063	1
DLD	0.00170581	0.0608457	0.135	0.092	1
MS4A14	0.00171042	-0.0631337	0.113	0.158	1
SEPTIN6	0.00172001	0.120033	0.324	0.27	1
KLF3	0.00174336	0.0962462	0.23	0.178	1
AHCTF1	0.00174452	-0.0649444	0.152	0.203	1
OIP5-AS1	0.00175638	0.0713016	0.225	0.172	1
EHD4	0.00175857	-0.0692146	0.283	0.348	1
PDCD7	0.00177448	0.0667788	0.129	0.088	1
SERPINB2	0.00177794	0.0728161	0.097	0.142	1
DUSP2	0.00180055	-0.0061118	0.465	0.551	1
LMO4	0.00180205	-0.0612645	0.137	0.187	1
PPM1G	0.00180909	0.114337	0.355	0.303	1
CDC16	0.00181582	0.053229	0.108	0.07	1
ST3GAL1	0.00181622	-0.0852559	0.23	0.287	1
TCF4	0.00182633	-0.0532182	0.113	0.158	1
RBM14	0.00182955	0.0625071	0.172	0.124	1
TNFAIP8L2	0.00183473	-0.0630404	0.128	0.176	1
FBRS	0.00183842	0.0752957	0.191	0.142	1
LAS1L	0.00185928	0.0559485	0.106	0.069	1
DUSP12	0.00186222	0.0570593	0.118	0.079	1
COX5A	0.00186569	0.101437	0.75	0.704	1
GPATCH8	0.00187306	0.0736594	0.148	0.104	1
CCND3	0.00188009	0.119418	0.365	0.312	1
RBM28	0.00188088	0.0667788	0.132	0.091	1
CWC22	0.00188095	0.0562575	0.104	0.067	1
SERPINB8	0.00188768	-0.0878289	0.183	0.234	1
UBA6	0.00190566	-0.0643827	0.164	0.216	1
GON7	0.00191103	-0.0580838	0.104	0.147	1
SMAD4	0.00191613	0.0657328	0.143	0.1	1
WHAMM	0.00191653	0.0908232	0.21	0.16	1
EMP1	0.00192776	-0.0722838	0.333	0.402	1
FDFT1	0.00193444	0.0827257	0.189	0.141	1
RAB9A	0.00194195	0.0954165	0.191	0.144	1
CD300A	0.00195997	0.142156	0.368	0.319	1
TXNDC15	0.00196345	0.0728792	0.16	0.115	1
MVP	0.00196659	-0.0985637	0.329	0.383	1
TGFBR2	0.00196698	-0.0926848	0.319	0.376	1
NRP1	0.00197336	-0.0511084	0.31	0.377	1
RAB8B	0.00197868	0.0948611	0.325	0.265	1
PHTF2	0.00198889	-0.0970357	0.201	0.252	1
IER2	0.00198943	-0.0791142	0.499	0.571	1
KRT10	0.00202005	0.0809379	0.465	0.404	1
POLR2K	0.00203195	0.0751596	0.278	0.221	1
FBXL3	0.002039	0.0555324	0.118	0.079	1
PPP4R3B	0.00204362	0.0817527	0.215	0.165	1
CCL2	0.00205274	-0.0523207	0.311	0.37	1
TNFSF14	0.00207223	-0.0615395	0.073	0.11	1
SLC16A3	0.00208461	0.177259	0.669	0.647	1
SELL	0.0020906	-0.0493443	0.129	0.179	1
MX2	0.00209113	-0.0408139	0.147	0.199	1
CD80	0.00210398	-0.0245572	0.092	0.134	1
YEATS4	0.00213708	0.0562575	0.102	0.066	1
TMEM51	0.00214526	-0.0869725	0.241	0.3	1
NEPRO	0.00214973	0.0479579	0.104	0.067	1
TENT2	0.00216674	0.0832899	0.19	0.142	1
SULF2	0.00218891	0.0779902	0.122	0.084	1
HTT	0.00218951	-0.0666003	0.234	0.292	1
TMEM8A	0.00219544	-0.0634806	0.127	0.173	1
TMEM131	0.00219934	0.0792487	0.225	0.174	1
SNAPC1	0.00220266	0.0975837	0.16	0.116	1
SQOR	0.00220585	-0.0967993	0.446	0.504	1
UFM1	0.00221692	0.110025	0.408	0.349	1
RPTOR	0.00221741	-0.0547785	0.076	0.114	1
UTP6	0.0022193	0.0679802	0.137	0.096	1
SELENOS	0.00222992	-0.0924735	0.469	0.515	1
SRP19	0.00223159	0.0972057	0.283	0.229	1
CD59	0.00224567	-0.132117	0.355	0.405	1
RALGAPA2	0.00224981	-0.0511132	0.084	0.124	1
SDSL	0.00225049	-0.0813439	0.141	0.188	1
TYW3	0.00229475	0.0627889	0.141	0.099	1
INPPL1	0.00229771	-0.0695028	0.144	0.192	1
SRRT	0.00230362	0.101334	0.23	0.18	1
HIST2H2AC	0.00230464	-0.0554989	0.108	0.152	1
COPB2	0.00230532	0.0858487	0.28	0.226	1
IMPACT	0.00230907	-0.0521814	0.075	0.112	1
HSD17B12	0.00231704	0.0936623	0.325	0.27	1
SUZ12	0.00232364	0.0724452	0.237	0.184	1
RCN2	0.00233435	0.0532464	0.129	0.088	1
CPD	0.00233684	0.0966366	0.257	0.204	1
TNFRSF1A	0.0023378	-0.102551	0.389	0.448	1
SYNC	0.00236483	0.0554593	0.11	0.073	1
ZNF800	0.00236795	0.0773344	0.217	0.168	1
SAP18	0.00237172	0.134806	0.593	0.55	1
RPLP2	0.00239235	-0.0760412	0.988	0.996	1
RAPGEF2	0.00239933	0.0688439	0.16	0.115	1
CTSL	0.00240203	0.123365	0.628	0.764	1
SIGLEC14	0.00241904	-0.0607946	0.081	0.119	1
[truncated: 4,121 more rows]

## Sheet: TAM3 - RNA
	p_val	avg_log2FC	pct.1	pct.2	p_val_adj
S100A12	1.55e-260	2.83551	0.873	0.091	3.42e-256
FCN1	2.45e-203	1.9553	0.946	0.208	5.42e-199
S100A8	3.12e-188	3.66109	0.992	0.405	6.89e-184
S100A9	4.46e-165	3.49122	0.992	0.688	9.84e-161
CFP	1.6e-154	1.19519	0.808	0.166	3.54e-150
RBP7	2.51e-132	0.885017	0.556	0.067	5.53e-128
IL1R2	1.36e-128	1.66828	0.802	0.21	3e-124
CD81	3.74e-123	-1.80489	0.288	0.877	8.26e-119
C1QA	3.14e-122	-4.11651	0.088	0.803	6.92e-118
AC020656.1	9.69e-121	1.31235	0.921	0.353	2.14e-116
C1QB	7.92e-120	-4.35638	0.082	0.791	1.75e-115
C1QC	2.84e-119	-4.10004	0.071	0.787	6.28e-115
MRC1	1.55e-107	-2.41344	0.203	0.814	3.41e-103
C19orf38	1.06e-106	0.72538	0.556	0.095	2.35e-102
ATP2B1-AS1	2.64e-106	1.19152	0.743	0.21	5.84e-102
LRG1	3.41e-105	0.919023	0.537	0.087	7.54e-101
TKT	3.97e-105	1.17973	0.952	0.595	8.77e-101
CDA	9.35e-105	0.562811	0.404	0.036	2.07e-100
CSTA	3.17e-104	1.09663	0.864	0.357	7.01e-100
SERPINB1	1.65e-103	1.33061	0.944	0.573	3.65e-99
GLUL	4.26e-103	-1.92993	0.593	0.928	9.4e-99
RPL39	3.8e-102	0.745134	1	0.991	8.38e-98
RPS9	5.3e-102	0.734126	1	0.996	1.17e-97
LYZ	8.35e-102	1.06995	0.997	0.816	1.84e-97
NRGN	1.23e-100	0.770844	0.579	0.112	2.71e-96
H3F3A	4.31e-100	0.875748	1	0.975	9.51e-96
2023-03-01	3.41e-99	0.406565	0.277	0.008	7.53e-95
CALM1	7.77e-97	-1.26743	0.788	0.968	1.71e-92
ASGR2	1.46e-93	0.525267	0.381	0.038	3.22e-89
RPL34	3.18e-93	0.803331	1	0.99	7.03e-89
ARHGAP18	6.29e-92	-1.33051	0.116	0.73	1.39e-87
YWHAH	1.84e-90	-1.79929	0.249	0.774	4.06e-86
FCAR	2.23e-90	0.654084	0.475	0.075	4.93e-86
METTL9	4.23e-90	0.824857	0.692	0.209	9.34e-86
CD74	5.45e-90	-2.10194	0.983	0.981	1.2e-85
S100A6	1.02e-87	0.867716	1	0.984	2.25e-83
PLEK	1.91e-87	1.48698	0.912	0.601	4.22e-83
TUBA1B	2.03e-87	-1.6643	0.308	0.82	4.49e-83
ALOX5AP	4.95e-86	-1.76955	0.472	0.874	1.09e-81
FPR1	3.9e-85	1.01019	0.867	0.401	8.61e-81
APOBEC3A	6.38e-85	0.479336	0.333	0.029	1.41e-80
RPS13	8.3e-85	0.764403	1	0.997	1.83e-80
RPS24	1.98e-84	0.669859	1	0.995	4.37e-80
AC015912.3	6.2e-84	1.18382	0.743	0.282	1.37e-79
CTSS	3.75e-83	1.01018	0.969	0.805	8.28e-79
RPL35A	4.38e-83	0.712668	1	0.98	9.66e-79
CD55	9.7e-83	1.14304	0.873	0.437	2.14e-78
CALR	8.55e-82	-1.28859	0.494	0.895	1.89e-77
PMP22	9.26e-82	-1.53965	0.093	0.671	2.05e-77
EIF1	4.33e-81	0.780962	1	0.999	9.57e-77
SMARCD3	5.91e-81	0.484411	0.387	0.051	1.3e-76
APOC1	3.23e-80	-2.68089	0.02	0.609	7.14e-76
IFITM2	3.39e-80	1.16517	0.955	0.687	7.48e-76
RPL6	1.11e-79	0.808151	1	0.971	2.45e-75
GSN	2.66e-79	-1.75087	0.384	0.792	5.86e-75
RPS28	2.76e-79	0.607296	1	0.996	6.09e-75
CTSB	4.77e-79	-1.71255	0.91	0.959	1.05e-74
SELL	3.65e-76	0.601147	0.477	0.089	8.06e-72
CTSC	4.02e-76	-1.51561	0.314	0.771	8.88e-72
MIF	5.96e-76	-1.50415	0.718	0.939	1.32e-71
BCL2A1	1.55e-74	1.25781	0.927	0.708	3.43e-70
SLC25A6	2.12e-74	0.968258	0.941	0.81	4.69e-70
LILRA5	2.71e-74	0.767974	0.644	0.202	5.99e-70
PTMS	8.73e-73	-1.21628	0.071	0.621	1.93e-68
FGR	9.52e-73	0.780004	0.805	0.34	2.1e-68
FCGR3A	6.13e-72	-1.42309	0.155	0.674	1.35e-67
RPS14	1.04e-71	0.622536	1	0.991	2.3e-67
CD48	1.39e-71	0.737747	0.633	0.198	3.07e-67
CSF3R	2.84e-71	0.850938	0.698	0.263	6.28e-67
ACP5	3.49e-71	-1.48181	0.076	0.612	7.7e-67
RGS1	4.04e-71	-1.56999	0.073	0.608	8.91e-67
PPIF	6.36e-71	1.39207	0.808	0.466	1.4e-66
RPL28	1.3e-70	0.548273	1	0.999	2.88e-66
TALDO1	1.7e-70	0.881189	0.91	0.642	3.75e-66
GAS7	4.85e-70	0.626812	0.497	0.118	1.07e-65
EHD1	5.61e-70	0.894864	0.723	0.284	1.24e-65
RPL37	1.32e-68	0.645993	1	0.995	2.91e-64
APOE	6.02e-68	-3.05287	0.042	0.565	1.33e-63
TREM2	4.2e-67	-1.25857	0.031	0.558	9.28e-63
RPL13	1.06e-66	0.566112	1	0.999	2.35e-62
PADI4	1.1e-66	0.407241	0.246	0.019	2.43e-62
TSPO	1.19e-66	0.829998	0.977	0.864	2.62e-62
RNASE1	7e-66	-2.75655	0.088	0.584	1.55e-61
SLCO2B1	1.09e-65	-1.11587	0.008	0.526	2.41e-61
CES1	2.35e-65	0.447948	0.28	0.029	5.18e-61
MAP4K4	9.6e-65	0.599156	0.5	0.124	2.12e-60
TGFBI	7.76e-64	-1.30433	0.328	0.744	1.71e-59
SERPINB2	1.11e-63	1.00768	0.384	0.067	2.45e-59
SOD2	1.12e-63	1.22301	0.963	0.795	2.46e-59
MS4A4A	1.36e-63	-1.17954	0.189	0.657	3e-59
RPL11	5.52e-63	0.601246	1	0.995	1.22e-58
CLEC4E	1.11e-62	0.529526	0.427	0.091	2.45e-58
VCAN	1.12e-62	0.763128	0.921	0.417	2.47e-58
GPNMB	2.15e-62	-1.30426	0.037	0.54	4.76e-58
NPC2	3.02e-62	-1.084	0.816	0.92	6.67e-58
HSP90B1	3.54e-62	-1.0618	0.619	0.899	7.82e-58
PLBD1	4.43e-62	0.986883	0.689	0.305	9.77e-58
S100A4	5.85e-62	0.722302	1	0.951	1.29e-57
CORO1A	2.07e-61	0.826721	0.924	0.635	4.58e-57
CAPG	5.6e-61	-1.1611	0.802	0.895	1.24e-56
DAB2	7.11e-60	-0.991831	0.056	0.542	1.57e-55
FCGR2A	2.34e-59	-1.45425	0.59	0.845	5.18e-55
PLTP	7.99e-59	-1.60648	0.023	0.501	1.76e-54
ENG	4.19e-58	-0.84516	0.093	0.57	9.25e-54
MIR3945HG	1.04e-57	0.860373	0.562	0.193	2.3e-53
GNAS	1.74e-57	-0.773703	0.703	0.933	3.85e-53
LMNA	2.35e-57	-1.38527	0.328	0.734	5.18e-53
SLC25A37	2.35e-57	0.830345	0.686	0.296	5.19e-53
RPS8	1.04e-56	0.600657	1	0.997	2.29e-52
RPL19	1.09e-55	0.556916	1	0.997	2.41e-51
CTSZ	1.3e-55	-1.12572	0.805	0.906	2.87e-51
F13A1	5.69e-55	-1.58908	0.155	0.591	1.26e-50
SPP1	7.76e-55	-3.11722	0.071	0.537	1.71e-50
CDKN1A	1.95e-54	1.24863	0.895	0.68	4.32e-50
GLT1D1	7.09e-54	0.308705	0.257	0.032	1.57e-49
PABPC1	9.14e-54	0.633441	0.994	0.917	2.02e-49
RILPL2	1.67e-53	0.846989	0.791	0.456	3.7e-49
ECE1	1.77e-53	0.391032	0.322	0.057	3.9e-49
ALCAM	1.95e-53	-0.889018	0.124	0.572	4.31e-49
FBP1	6.75e-52	-1.44062	0.254	0.657	1.49e-47
PTGER2	7.25e-52	0.514245	0.404	0.099	1.6e-47
RPL29	7.3e-52	0.559077	0.997	0.988	1.61e-47
LIMD2	1.28e-51	0.661041	0.621	0.24	2.84e-47
IRS2	1.61e-51	0.584363	0.599	0.219	3.55e-47
RPL18A	2.09e-51	0.543038	1	0.995	4.62e-47
C2	2.14e-51	-0.881526	0.02	0.457	4.73e-47
RPL26	2.58e-51	0.552258	1	0.991	5.69e-47
RPL7	3.63e-51	0.661429	0.941	0.834	8.01e-47
SLC16A10	4.65e-51	-1.10252	0.051	0.488	1.03e-46
LGMN	7.87e-51	-0.925064	0.023	0.458	1.74e-46
TIMP1	1.28e-50	1.22418	0.946	0.782	2.83e-46
PRAM1	1.82e-50	0.400509	0.364	0.08	4.02e-46
RPL30	2.69e-50	0.502391	1	0.993	5.94e-46
LILRA2	4.08e-50	0.433822	0.421	0.109	9.02e-46
KBTBD11	7.91e-50	0.312623	0.215	0.022	1.75e-45
RPL32	1.55e-49	0.490218	1	0.995	3.41e-45
UBA52	2.48e-49	0.449478	0.997	0.986	5.49e-45
RPS7	4.22e-49	0.55413	1	0.99	9.31e-45
RPL18	4.67e-49	0.555589	1	0.992	1.03e-44
VSIG4	4.75e-49	-1.11931	0.345	0.713	1.05e-44
FABP5	5.55e-49	-1.11224	0.124	0.564	1.23e-44
FCGR2B	1.9e-48	-1.09774	0.133	0.565	4.19e-44
PEBP1	2.38e-48	-0.685838	0.138	0.573	5.26e-44
TNFSF14	5.22e-48	0.430819	0.291	0.051	1.15e-43
CSF1R	5.52e-48	-0.845494	0.198	0.609	1.22e-43
HSPB1	2.24e-47	-1.3759	0.328	0.761	4.94e-43
CCDC69	3.23e-47	0.44958	0.418	0.115	7.14e-43
LTA4H	6.53e-47	0.622184	0.661	0.287	1.44e-42
CFD	6.55e-47	0.563903	0.743	0.351	1.45e-42
TESC	1.87e-46	0.344633	0.285	0.051	4.13e-42
RPL21	2.01e-46	0.542601	1	0.981	4.43e-42
FAU	5.55e-46	0.446524	1	0.995	1.23e-41
ZNF467	1.03e-45	0.43419	0.347	0.082	2.27e-41
PRDX1	5.38e-45	-0.866105	0.602	0.827	1.19e-40
LINC00482	6.56e-45	0.237779	0.15	0.009	1.45e-40
MGST1	7.25e-45	0.421739	0.362	0.088	1.6e-40
TNFRSF1B	7.92e-45	0.821749	0.763	0.48	1.75e-40
CTSD	9.92e-45	-1.32602	0.91	0.923	2.19e-40
TMEM176B	1.48e-44	-1.10105	0.04	0.437	3.26e-40
NRP1	1.63e-44	-0.709758	0.011	0.402	3.6e-40
IL7R	1.82e-44	-1.01405	0.059	0.467	4.01e-40
CDKN2D	2.06e-44	0.377839	0.359	0.088	4.56e-40
RIPOR2	2.1e-44	0.452991	0.333	0.074	4.64e-40
RPS11	5.16e-44	0.583158	0.972	0.925	1.14e-39
PNP	1.68e-43	0.825532	0.729	0.434	3.71e-39
SPAG9	1.99e-43	0.736785	0.749	0.461	4.41e-39
CKAP4	3.7e-43	0.417415	0.339	0.081	8.17e-39
DUSP6	7.58e-43	0.901491	0.684	0.353	1.67e-38
NBPF26	9.66e-43	0.409453	0.39	0.109	2.13e-38
MSR1	2.42e-42	-0.832378	0.096	0.487	5.35e-38
FLT3	2.93e-42	0.316634	0.266	0.047	6.47e-38
EVI2B	3.24e-42	0.625372	0.718	0.368	7.15e-38
PPP1R15A	3.85e-42	0.644279	0.955	0.81	8.49e-38
NAMPT	5.08e-42	0.740774	0.927	0.721	1.12e-37
RBPJ	5.97e-42	-0.96344	0.314	0.658	1.32e-37
IDH1	9.71e-42	-0.708604	0.13	0.516	2.14e-37
RPS2	1.32e-41	0.486121	1	0.995	2.91e-37
DENND5A	3.01e-41	0.511814	0.582	0.246	6.66e-37
SLC24A4	3.42e-41	0.220645	0.175	0.018	7.54e-37
SULT1A1	3.48e-41	0.463738	0.424	0.135	7.68e-37
LTB4R	5.91e-41	0.359144	0.316	0.073	1.3e-36
IFI27	7.84e-41	-2.21522	0.006	0.373	1.73e-36
LCP2	8.54e-41	0.791496	0.816	0.559	1.89e-36
CD59	9.21e-41	-0.625395	0.059	0.437	2.03e-36
LUCAT1	1.39e-40	0.643035	0.602	0.264	3.06e-36
YBX1	1.46e-40	-0.630915	0.904	0.971	3.22e-36
RPLP2	2.17e-40	0.432393	1	0.99	4.78e-36
COX4I1	5.16e-40	0.48302	0.997	0.973	1.14e-35
RPLP1	8.65e-40	0.411428	1	0.999	1.91e-35
TMEM176A	1.42e-39	-0.85453	0.025	0.391	3.13e-35
AC020916.1	5.69e-39	0.834783	0.701	0.405	1.26e-34
KDM6B	5.8e-39	0.761109	0.839	0.635	1.28e-34
RABGEF1	6.43e-39	0.640887	0.675	0.361	1.42e-34
A2M	9.11e-39	-0.750989	0.003	0.353	2.01e-34
RPS21	9.75e-39	0.427763	1	0.989	2.15e-34
MAP3K8	1.09e-38	0.807302	0.89	0.763	2.42e-34
EAF1	1.15e-38	0.520257	0.503	0.201	2.55e-34
VEGFB	1.82e-38	-0.555001	0.04	0.398	4.02e-34
SERP1	2.06e-38	0.543372	0.932	0.815	4.54e-34
PHACTR1	2.26e-38	0.68357	0.621	0.308	4.99e-34
STAB1	2.61e-38	-1.1441	0.288	0.605	5.76e-34
TNFAIP2	3.98e-38	0.702614	0.692	0.363	8.78e-34
AQP9	4.09e-38	0.523394	0.441	0.149	9.03e-34
ZBTB43	1.03e-37	0.490638	0.475	0.178	2.28e-33
SERPING1	2.21e-37	-0.789636	0.031	0.38	4.88e-33
GLDN	2.22e-37	-1.02857	0.04	0.391	4.91e-33
FOLR2	2.55e-37	-0.936952	0.045	0.396	5.64e-33
ERRFI1	4.53e-37	-0.945678	0.054	0.415	1e-32
PNRC1	5.14e-37	0.700145	0.955	0.898	1.13e-32
TBC1D7	5.24e-37	0.422034	0.395	0.127	1.16e-32
CLEC4D	9.11e-37	0.226762	0.178	0.022	2.01e-32
RPS16	1.28e-36	0.468731	0.997	0.987	2.83e-32
TNFAIP6	1.35e-36	0.676905	0.356	0.102	2.98e-32
MMP14	2.3e-36	-0.568921	0.017	0.355	5.09e-32
IMPA2	4.42e-36	0.338809	0.331	0.089	9.76e-32
SPATS2L	4.86e-36	-0.547826	0.082	0.44	1.07e-31
ANXA2	6.59e-36	-0.751586	0.927	0.911	1.46e-31
NACA	7.23e-36	0.499951	0.997	0.968	1.6e-31
AP2S1	9.25e-36	-0.729729	0.72	0.855	2.04e-31
NUP214	9.89e-36	0.467359	0.554	0.239	2.18e-31
CLEC12A	1.04e-35	0.451456	0.5	0.196	2.31e-31
CD4	1.12e-35	-0.679852	0.209	0.552	2.47e-31
RPS15	1.35e-35	0.397562	1	0.996	2.97e-31
MAP2K3	1.64e-35	0.578658	0.709	0.411	3.63e-31
RPL31	1.98e-35	0.522402	0.952	0.895	4.38e-31
VSIR	2.43e-35	0.615297	0.746	0.46	5.37e-31
MPP7	4.07e-35	0.166032	0.127	0.009	8.98e-31
PDIA3	4.89e-35	-0.681908	0.619	0.825	1.08e-30
RPL22	6.53e-35	0.499015	0.994	0.964	1.44e-30
SELENOP	7.03e-35	-1.21217	0.006	0.33	1.55e-30
STX11	7.64e-35	0.627632	0.695	0.41	1.69e-30
MAP1LC3B	8.14e-35	0.680123	0.853	0.649	1.8e-30
CSTB	9.04e-35	-1.19078	0.768	0.898	2e-30
RPL17	1.03e-34	0.435827	1	0.975	2.28e-30
NRP2	1.04e-34	-0.564504	0.02	0.348	2.3e-30
RPS15A	1.2e-34	0.422129	1	0.994	2.66e-30
CD300E	1.42e-34	0.493516	0.407	0.14	3.13e-30
RPL13A	1.65e-34	0.512628	0.966	0.92	3.64e-30
TPST1	1.97e-34	0.375442	0.367	0.112	4.36e-30
LRRK2	2.46e-34	0.367001	0.314	0.086	5.42e-30
FPR3	3.43e-34	-0.507285	0.011	0.331	7.57e-30
S100P	3.83e-34	0.330678	0.172	0.024	8.47e-30
IL2RA	3.99e-34	-0.743289	0.025	0.354	8.82e-30
RNF19B	6.88e-34	0.550317	0.514	0.228	1.52e-29
MEFV	6.98e-34	0.283319	0.257	0.057	1.54e-29
PCED1B-AS1	8.47e-34	-0.553839	0.056	0.391	1.87e-29
PLCB1	1.1e-33	0.216177	0.175	0.025	2.42e-29
RPS3A	1.72e-33	0.448665	1	0.988	3.8e-29
RACK1	2.17e-33	0.470339	1	0.976	4.79e-29
NEAT1	2.29e-33	0.53019	1	0.935	5.07e-29
SPINT2	2.74e-33	-0.59618	0.138	0.488	6.05e-29
NPM1	3.38e-33	-0.627381	0.596	0.84	7.47e-29
G0S2	3.43e-33	0.434866	0.605	0.263	7.57e-29
LILRA1	3.75e-33	0.282841	0.254	0.057	8.29e-29
TMIGD3	3.98e-33	-0.755472	0.172	0.511	8.79e-29
ARL4A	4.54e-33	0.601811	0.658	0.362	1e-28
MYO1F	7.86e-33	0.458158	0.571	0.27	1.74e-28
CD84	8.13e-33	-0.553596	0.065	0.39	1.8e-28
IER3	1.01e-32	0.773201	0.91	0.725	2.23e-28
RPL36A	1.11e-32	0.51234	0.992	0.968	2.46e-28
SLCO3A1	1.27e-32	0.35079	0.328	0.097	2.8e-28
GCH1	1.63e-32	0.426396	0.438	0.165	3.59e-28
RHOB	3.36e-32	-1.01421	0.226	0.537	7.42e-28
TMSB4X	4e-32	-0.554753	1	0.997	8.83e-28
CLEC5A	4.9e-32	-0.663945	0.085	0.416	1.08e-27
PLAUR	4.93e-32	0.847119	0.924	0.863	1.09e-27
BCL3	5.19e-32	0.543729	0.647	0.348	1.15e-27
RPL24	6.33e-32	0.448343	1	0.974	1.4e-27
RPL23	6.83e-32	0.558611	0.929	0.859	1.51e-27
AC005280.2	7.25e-32	0.333417	0.251	0.058	1.6e-27
CD63	7.3e-32	-0.628061	0.87	0.936	1.61e-27
S1PR3	7.48e-32	0.145218	0.107	0.006	1.65e-27
LGALS2	9.12e-32	0.231292	0.136	0.014	2.01e-27
IGFBP4	1.09e-31	-0.65067	0.003	0.302	2.41e-27
COTL1	1.1e-31	0.411093	0.986	0.909	2.44e-27
TSPAN15	1.36e-31	-0.526386	0.003	0.3	3e-27
FOSL1	1.51e-31	0.379106	0.347	0.113	3.34e-27
RAB13	1.79e-31	-0.628593	0.226	0.564	3.96e-27
C20orf27	1.92e-31	0.471952	0.517	0.234	4.23e-27
APOC2	3.17e-31	-1.49019	0.006	0.302	7.01e-27
CXCL3	4.09e-31	-1.35543	0.294	0.605	9.04e-27
S100B	4.22e-31	-0.903519	0.011	0.311	9.32e-27
TPM1	4.28e-31	-0.663836	0.048	0.36	9.45e-27
PLD3	4.66e-31	-0.986299	0.486	0.694	1.03e-26
NDUFV2	5.76e-31	-0.550986	0.373	0.665	1.27e-26
PGLS	6.29e-31	0.500534	0.737	0.471	1.39e-26
EEF2	6.75e-31	0.489552	0.983	0.897	1.49e-26
CD302	8.26e-31	0.550851	0.698	0.424	1.82e-26
TMEM91	8.75e-31	0.339666	0.325	0.099	1.93e-26
ITGA5	1.05e-30	0.590654	0.61	0.337	2.32e-26
NLRP3	1.29e-30	0.639631	0.746	0.458	2.84e-26
GMFG	1.59e-30	0.497867	0.853	0.682	3.52e-26
RBM3	1.67e-30	0.514678	0.873	0.737	3.7e-26
ATP5MC2	1.82e-30	0.45681	0.972	0.922	4.01e-26
RHOC	3.21e-30	-0.548066	0.169	0.496	7.1e-26
CSGALNACT2	4.09e-30	0.460614	0.568	0.284	9.03e-26
COLEC12	4.4e-30	-0.507294	0.006	0.293	9.71e-26
SERF2	5.13e-30	-0.474627	0.994	0.992	1.13e-25
PDIA6	5.7e-30	-0.582028	0.319	0.627	1.26e-25
ICAM3	5.89e-30	0.366562	0.407	0.148	1.3e-25
F3	8.45e-30	0.37563	0.189	0.035	1.87e-25
BMP2K	9e-30	-0.563929	0.124	0.435	1.99e-25
CD163	1.18e-29	-1.01591	0.709	0.798	2.61e-25
ID3	1.36e-29	-0.891643	0.054	0.353	3e-25
ARID5B	1.63e-29	-0.602067	0.076	0.382	3.61e-25
PTPRE	1.89e-29	0.563594	0.768	0.496	4.18e-25
CD68	1.96e-29	-0.768834	0.879	0.889	4.34e-25
FTL	2.37e-29	-1.04341	1	1	5.24e-25
SLC12A5	2.74e-29	-0.48791	0.023	0.314	6.05e-25
MMP19	3.44e-29	-1.12367	0.215	0.522	7.6e-25
SDC3	4.27e-29	-0.491945	0.014	0.297	9.42e-25
GPX3	5.2e-29	-0.489463	0.011	0.293	1.15e-24
B2M	5.92e-29	-0.58553	1	0.999	1.31e-24
DNTTIP2	5.98e-29	0.60552	0.661	0.428	1.32e-24
PLP2	6.86e-29	0.519437	0.794	0.583	1.51e-24
FOS	7.55e-29	0.623889	0.969	0.88	1.67e-24
VAMP8	9.49e-29	-0.597222	0.746	0.868	2.1e-24
IRAK3	1.05e-28	0.481265	0.737	0.445	2.31e-24
UBB	1.07e-28	-0.598225	0.667	0.87	2.37e-24
GLIPR1	1.48e-28	0.53099	0.667	0.397	3.26e-24
BTF3	1.91e-28	0.474776	0.955	0.881	4.21e-24
TPI1	2.08e-28	-0.618629	0.879	0.917	4.58e-24
SPRED1	2.41e-28	-0.469594	0.014	0.291	5.32e-24
DENND10	2.46e-28	0.41036	0.41	0.165	5.44e-24
IFI6	3.18e-28	-1.00277	0.229	0.526	7.01e-24
FMNL2	3.53e-28	-0.42107	0.008	0.281	7.81e-24
GPR183	3.64e-28	-1.13446	0.395	0.645	8.05e-24
MAFB	4.53e-28	0.583482	0.833	0.625	1e-23
RPS27	4.85e-28	0.347787	1	0.995	1.07e-23
P4HB	4.87e-28	-0.577904	0.596	0.791	1.08e-23
SRSF5	5e-28	0.588714	0.811	0.595	1.1e-23
EIF3K	5.36e-28	0.468099	0.91	0.799	1.18e-23
AC007032.1	5.5e-28	0.23351	0.198	0.041	1.21e-23
PGS1	1.12e-27	0.352823	0.35	0.124	2.47e-23
SLAMF8	1.14e-27	-0.407279	0.014	0.287	2.53e-23
MAF	1.16e-27	-0.477853	0.042	0.327	2.57e-23
RPS27L	1.25e-27	-0.561767	0.379	0.649	2.76e-23
PNPLA8	1.42e-27	0.51565	0.647	0.371	3.13e-23
ACE	1.57e-27	-0.423499	0	0.263	3.47e-23
SLC16A3	1.94e-27	-0.628834	0.441	0.701	4.3e-23
RPL41	2.57e-27	0.429455	0.992	0.956	5.68e-23
RPL10	2.6e-27	0.382724	1	0.999	5.74e-23
PLAU	2.64e-27	-0.614422	0.034	0.312	5.83e-23
SIRPB1	2.66e-27	0.361762	0.381	0.145	5.87e-23
RFLNB	2.83e-27	0.230187	0.198	0.042	6.24e-23
GPCPD1	3.6e-27	0.594904	0.743	0.51	7.96e-23
LONRF3	4e-27	0.269274	0.215	0.05	8.83e-23
TFRC	5.05e-27	-1.17341	0.268	0.534	1.12e-22
LGALS1	5.56e-27	-0.868985	0.992	0.949	1.23e-22
GPI	5.96e-27	-0.591376	0.393	0.661	1.32e-22
SNHG5	6.42e-27	0.51656	0.734	0.493	1.42e-22
PURB	7.87e-27	0.400571	0.41	0.17	1.74e-22
TMBIM6	8.05e-27	-0.512136	0.712	0.839	1.78e-22
PTMA	9.81e-27	-0.431054	0.997	0.998	2.17e-22
SIGLEC10	9.88e-27	-0.573504	0.124	0.417	2.18e-22
LST1	1.13e-26	0.466541	0.935	0.776	2.5e-22
LDLR	2.17e-26	0.338281	0.294	0.093	4.78e-22
JPT1	2.18e-26	-0.533091	0.294	0.586	4.8e-22
ANKH	2.73e-26	-0.4777	0.037	0.309	6.04e-22
TUBB	2.99e-26	-0.817082	0.232	0.513	6.6e-22
FFAR2	3.02e-26	0.178318	0.113	0.012	6.68e-22
PFKFB3	3.39e-26	0.566224	0.636	0.37	7.49e-22
DUSP1	3.68e-26	0.46461	0.992	0.909	8.13e-22
ALDH2	3.8e-26	0.401217	0.689	0.402	8.39e-22
CXCL8	3.96e-26	0.774804	0.895	0.712	8.74e-22
JMJD1C	4.24e-26	0.562089	0.664	0.406	9.36e-22
PPIA	4.76e-26	-0.432752	0.963	0.981	1.05e-21
ISG15	5.77e-26	-1.14886	0.189	0.474	1.27e-21
DNAAF1	5.81e-26	0.434384	0.299	0.096	1.28e-21
GABARAP	6.35e-26	0.397947	0.977	0.946	1.4e-21
SH3PXD2B	6.71e-26	-0.453325	0.079	0.367	1.48e-21
PTTG1IP	6.97e-26	-0.586882	0.418	0.668	1.54e-21
ADAP2	7.17e-26	-0.512284	0.178	0.465	1.58e-21
CEBPB	7.61e-26	0.547006	0.929	0.821	1.68e-21
SNX8	7.81e-26	-0.445964	0.105	0.391	1.72e-21
RARA	9.37e-26	0.454328	0.559	0.303	2.07e-21
EEF1A1	1.12e-25	0.366302	1	0.999	2.48e-21
TMED9	1.16e-25	-0.48456	0.311	0.6	2.57e-21
SYNGR1	1.46e-25	0.183799	0.161	0.029	3.22e-21
S1PR4	1.61e-25	0.260354	0.288	0.09	3.56e-21
C1orf54	1.82e-25	-0.436332	0.011	0.264	4.02e-21
GPR137B	2.17e-25	-0.434686	0.088	0.367	4.8e-21
TMEM51	2.22e-25	-0.415576	0.042	0.31	4.89e-21
SCARB2	2.28e-25	-0.50941	0.195	0.488	5.03e-21
MFSD12	2.45e-25	-0.517112	0.133	0.414	5.4e-21
THBS1	2.91e-25	0.670434	0.91	0.688	6.44e-21
EIF1B	3.16e-25	0.492987	0.576	0.324	6.98e-21
CD9	3.17e-25	-0.462462	0.028	0.289	7.01e-21
MEGF9	3.54e-25	0.308933	0.308	0.105	7.81e-21
SLC25A19	3.87e-25	-0.5767	0.102	0.38	8.54e-21
NENF	4.42e-25	-0.471817	0.254	0.541	9.75e-21
ACSL1	4.51e-25	0.507154	0.76	0.504	9.96e-21
AKR1A1	4.69e-25	-0.517001	0.347	0.607	1.04e-20
FPR2	4.87e-25	0.370215	0.446	0.193	1.08e-20
KIFC3	5.99e-25	-0.388153	0.04	0.303	1.32e-20
ECM1	6.87e-25	-0.399738	0.003	0.246	1.52e-20
AP2A2	6.89e-25	-0.512167	0.121	0.399	1.52e-20
TP53BP2	7.28e-25	0.434842	0.424	0.189	1.61e-20
PPIB	7.54e-25	-0.547391	0.771	0.895	1.67e-20
RPL8	1.07e-24	0.324578	1	0.995	2.35e-20
MERTK	1.25e-24	-0.411183	0.028	0.284	2.75e-20
CD276	1.31e-24	-0.362301	0.008	0.253	2.88e-20
PEA15	1.39e-24	-0.488412	0.178	0.463	3.07e-20
RAB3D	1.52e-24	0.199879	0.186	0.041	3.36e-20
TMEM154	1.85e-24	0.25254	0.251	0.073	4.09e-20
OLFML2B	3.14e-24	-0.374655	0.025	0.276	6.94e-20
AGTPBP1	3.18e-24	0.310639	0.387	0.157	7.03e-20
TLE3	3.74e-24	0.348727	0.452	0.206	8.27e-20
PSME2	4.05e-24	-0.65943	0.494	0.711	8.94e-20
SIGLEC1	4.57e-24	-0.39256	0.023	0.272	1.01e-19
LY6E	4.87e-24	-0.671978	0.305	0.577	1.08e-19
PRKCB	5.12e-24	0.373593	0.441	0.2	1.13e-19
FXYD5	6.03e-24	0.430058	0.884	0.772	1.33e-19
UBAP1	7.75e-24	0.395966	0.528	0.281	1.71e-19
RPL5	7.87e-24	0.427109	0.983	0.913	1.74e-19
ATP13A3	7.88e-24	0.426121	0.647	0.387	1.74e-19
DYSF	7.91e-24	0.234567	0.212	0.055	1.75e-19
RPL4	8.15e-24	0.380033	0.98	0.913	1.8e-19
LGALS3BP	8.78e-24	-0.381238	0.014	0.255	1.94e-19
ABCA1	9.46e-24	-0.511273	0.212	0.509	2.09e-19
NUPR1	1.01e-23	-0.900305	0.006	0.241	2.22e-19
HIST1H4C	1.11e-23	-0.781246	0.308	0.581	2.46e-19
H3F3B	1.19e-23	0.397967	1	0.989	2.63e-19
PCBD1	1.27e-23	-0.414892	0.121	0.395	2.8e-19
DDX21	1.31e-23	0.483007	0.675	0.42	2.88e-19
GAL3ST4	1.54e-23	-0.392097	0	0.23	3.4e-19
NRIP3	1.62e-23	0.310222	0.26	0.082	3.58e-19
LTC4S	1.74e-23	-0.649549	0.006	0.239	3.84e-19
IL6R	1.84e-23	0.427568	0.554	0.296	4.05e-19
UPP1	1.89e-23	0.503449	0.912	0.763	4.17e-19
DYNLL1	1.91e-23	-0.509134	0.466	0.701	4.21e-19
MIDN	2.04e-23	0.496059	0.672	0.424	4.51e-19
DUSP4	2.14e-23	-0.857517	0.133	0.401	4.73e-19
TTYH3	2.29e-23	-0.431975	0.158	0.436	5.05e-19
EIF3L	2.29e-23	0.439716	0.667	0.426	5.06e-19
GPSM3	2.35e-23	0.44829	0.771	0.548	5.2e-19
STMN1	2.76e-23	-0.762233	0.059	0.315	6.1e-19
CD40	2.82e-23	-0.419374	0.048	0.301	6.22e-19
LDHA	3.05e-23	-0.570552	0.808	0.897	6.73e-19
PLA2G7	3.47e-23	-0.465325	0.031	0.274	7.66e-19
ATOX1	3.67e-23	-0.508322	0.379	0.617	8.1e-19
DBNDD2	4.84e-23	-0.409652	0.138	0.415	1.07e-18
PNPLA2	6.02e-23	0.409695	0.534	0.291	1.33e-18
PTGS1	6.67e-23	-0.39762	0.028	0.268	1.47e-18
ENPP2	9.18e-23	-0.381238	0.014	0.246	2.03e-18
GABARAPL1	1.01e-22	0.50349	0.684	0.444	2.24e-18
ARHGAP24	1.03e-22	0.191579	0.181	0.042	2.27e-18
RPS23	1.52e-22	0.325065	1	0.995	3.36e-18
ATP2B1	1.54e-22	0.501996	0.599	0.366	3.39e-18
MAPK6	1.56e-22	0.400072	0.5	0.26	3.45e-18
UQCR10	1.9e-22	-0.458585	0.633	0.802	4.19e-18
TMED10	2.09e-22	-0.429088	0.311	0.581	4.62e-18
CREM	2.15e-22	-0.817372	0.466	0.675	4.76e-18
ETV5	2.47e-22	-0.334341	0.014	0.242	5.45e-18
CCL2	2.62e-22	-1.21658	0.116	0.38	5.79e-18
TRIM25	3.39e-22	0.39538	0.379	0.165	7.48e-18
EEF1D	3.49e-22	0.35627	0.972	0.866	7.7e-18
VMO1	3.6e-22	-0.438675	0.008	0.232	7.94e-18
DCXR	3.77e-22	-0.453002	0.201	0.469	8.32e-18
RPS18	4.58e-22	0.34114	1	0.995	1.01e-17
MANF	4.78e-22	-0.444332	0.155	0.424	1.06e-17
NLRP12	4.86e-22	0.171501	0.127	0.021	1.07e-17
UBE2R2	5.12e-22	0.393349	0.542	0.301	1.13e-17
MNDA	5.24e-22	0.504399	0.757	0.528	1.16e-17
BOLA3	5.98e-22	-0.365464	0.045	0.285	1.32e-17
GPR34	7.47e-22	-0.401663	0.042	0.28	1.65e-17
LILRB5	9.67e-22	-0.429615	0.008	0.228	2.14e-17
AL034397.3	1.04e-21	0.211803	0.189	0.048	2.29e-17
ANXA1	1.05e-21	0.43698	0.918	0.782	2.33e-17
BIN2	1.3e-21	0.347925	0.452	0.219	2.88e-17
ZNF331	1.32e-21	-0.739795	0.452	0.666	2.92e-17
CAMK1	1.53e-21	-0.512411	0.147	0.402	3.37e-17
ARL6IP1	1.63e-21	-0.543054	0.438	0.667	3.59e-17
RPS29	1.65e-21	0.362314	1	0.984	3.65e-17
TFPT	1.68e-21	-0.346849	0.042	0.278	3.72e-17
NUCKS1	2.02e-21	-0.478813	0.226	0.493	4.46e-17
SPHK1	2.1e-21	0.421924	0.463	0.237	4.63e-17
CCL13	2.19e-21	-0.639963	0	0.212	4.84e-17
SELENOW	2.25e-21	-0.488559	0.415	0.65	4.97e-17
MARCKS	2.29e-21	-0.5426	0.24	0.508	5.06e-17
RCSD1	2.32e-21	0.378211	0.449	0.214	5.13e-17
CSRP1	2.37e-21	-0.403155	0.161	0.421	5.24e-17
LINC02345	2.46e-21	-0.363598	0	0.211	5.43e-17
RPL37A	2.56e-21	0.385083	0.997	0.966	5.65e-17
ARL4C	2.67e-21	-0.622779	0.181	0.447	5.89e-17
CD37	3.02e-21	0.429372	0.794	0.598	6.66e-17
SCD	3.52e-21	-0.376897	0.006	0.219	7.78e-17
PPT1	3.54e-21	-0.506852	0.438	0.665	7.83e-17
TPP1	3.62e-21	-0.450721	0.393	0.64	8e-17
MYL6	3.87e-21	-0.428874	0.997	0.993	8.55e-17
LAMP1	4.16e-21	-0.448652	0.333	0.574	9.19e-17
CPPED1	5.15e-21	0.34735	0.421	0.202	1.14e-16
JMJD6	5.19e-21	0.348931	0.449	0.219	1.15e-16
JOSD1	5.81e-21	0.434336	0.593	0.364	1.28e-16
ARL2	6.71e-21	-0.329496	0.042	0.274	1.48e-16
ABCG1	7.1e-21	-0.339351	0.017	0.234	1.57e-16
PFDN5	7.13e-21	0.348724	0.989	0.976	1.57e-16
LITAF	9.78e-21	0.620512	0.729	0.611	2.16e-16
ATF5	1.19e-20	-0.518185	0.119	0.364	2.62e-16
ATP6AP1	1.24e-20	-0.435637	0.342	0.576	2.73e-16
SLC40A1	1.25e-20	-0.929866	0.062	0.29	2.77e-16
CD52	1.38e-20	0.338094	0.763	0.448	3.05e-16
EIF3F	1.56e-20	0.418909	0.774	0.574	3.45e-16
IGSF21	1.69e-20	-0.349741	0	0.203	3.72e-16
FILIP1L	1.69e-20	-0.391092	0.011	0.222	3.74e-16
TMEM170B	1.84e-20	0.247203	0.271	0.095	4.05e-16
GSTP1	1.99e-20	0.392019	0.952	0.848	4.39e-16
SLC25A39	2.04e-20	-0.377498	0.141	0.393	4.51e-16
DNPH1	2.21e-20	-0.409115	0.153	0.405	4.89e-16
LILRB2	2.33e-20	0.398594	0.588	0.348	5.14e-16
PROCR	2.35e-20	-0.313841	0.003	0.206	5.18e-16
PLXND1	2.52e-20	-0.397679	0.096	0.338	5.57e-16
CCDC107	2.54e-20	-0.435571	0.133	0.378	5.6e-16
DDX24	2.66e-20	-0.486557	0.251	0.505	5.88e-16
FRMD4A	3.07e-20	-0.322351	0.008	0.215	6.78e-16
NCF1	3.27e-20	0.400222	0.562	0.309	7.21e-16
MPEG1	3.36e-20	0.358799	0.514	0.276	7.41e-16
UBXN11	3.58e-20	0.301775	0.373	0.167	7.9e-16
SNN	4.08e-20	0.303659	0.35	0.151	9.01e-16
SNHG12	4.13e-20	-0.42838	0.065	0.295	9.11e-16
AP1S2	4.21e-20	0.442369	0.658	0.44	9.29e-16
ADAP1	4.56e-20	0.240187	0.305	0.117	1.01e-15
HEBP2	5.16e-20	0.409549	0.65	0.44	1.14e-15
C5AR2	5.52e-20	-0.435284	0.042	0.265	1.22e-15
BAIAP2	5.64e-20	-0.418119	0.099	0.341	1.24e-15
RPL9	5.83e-20	0.303354	1	0.984	1.29e-15
ABTB1	5.89e-20	0.250685	0.274	0.099	1.3e-15
NDUFB9	6.96e-20	0.467727	0.72	0.535	1.54e-15
AC018755.4	7.22e-20	0.147228	0.116	0.019	1.59e-15
VIM-AS1	7.63e-20	0.301874	0.311	0.125	1.69e-15
GALM	8.08e-20	-0.315605	0.008	0.211	1.78e-15
CD209	8.39e-20	-0.334525	0	0.197	1.85e-15
POLR2A	8.43e-20	-0.473869	0.175	0.421	1.86e-15
MCEMP1	8.63e-20	0.290877	0.667	0.394	1.91e-15
HSPA5	8.75e-20	-0.718779	0.774	0.896	1.93e-15
SNX5	8.87e-20	-0.363806	0.153	0.405	1.96e-15
GSPT1	9.11e-20	-0.392039	0.155	0.407	2.01e-15
PARP1	1.03e-19	-0.401505	0.116	0.357	2.27e-15
RALA	1.11e-19	-0.54265	0.153	0.396	2.46e-15
ITGB5	1.2e-19	-0.297975	0.006	0.205	2.66e-15
SLC11A1	1.32e-19	0.452759	0.805	0.593	2.91e-15
VMP1	1.39e-19	0.391771	0.54	0.312	3.07e-15
PRDX4	1.39e-19	-0.3486	0.071	0.301	3.07e-15
VAT1	1.59e-19	-0.426094	0.113	0.354	3.52e-15
MSRB1	1.75e-19	0.247025	0.26	0.093	3.87e-15
S100A13	1.93e-19	-0.3057	0.014	0.217	4.26e-15
PAPSS1	1.94e-19	-0.386908	0.144	0.388	4.29e-15
MED13L	2.11e-19	0.293214	0.39	0.182	4.67e-15
PDIA4	2.36e-19	-0.416008	0.175	0.427	5.22e-15
CITED4	2.39e-19	0.231292	0.186	0.051	5.28e-15
GCA	2.44e-19	0.415195	0.599	0.38	5.38e-15
VDAC1	2.83e-19	-0.405403	0.41	0.652	6.24e-15
TYMP	2.91e-19	-0.806842	0.856	0.847	6.43e-15
LSP1	3.35e-19	0.349467	0.881	0.582	7.4e-15
P4HA1	3.59e-19	-0.426401	0.124	0.363	7.93e-15
PAPSS2	3.6e-19	-0.492682	0.121	0.361	7.95e-15
AFDN	3.62e-19	-0.306602	0.017	0.219	7.99e-15
MCL1	3.66e-19	0.392437	0.91	0.81	8.09e-15
LAMB3	3.71e-19	0.196923	0.167	0.042	8.19e-15
LAPTM4A	3.95e-19	-0.52123	0.427	0.627	8.73e-15
SYNGR2	4.1e-19	-0.536512	0.472	0.664	9.05e-15
HIGD2A	4.2e-19	0.416612	0.864	0.722	9.27e-15
SMAP2	4.29e-19	0.502381	0.703	0.497	9.48e-15
RPS17	4.64e-19	0.407587	0.831	0.717	1.03e-14
SLC29A1	4.77e-19	-0.305594	0.028	0.237	1.05e-14
CAST	4.78e-19	0.423914	0.797	0.624	1.06e-14
SNX2	4.79e-19	-0.395682	0.24	0.488	1.06e-14
NCL	4.93e-19	-0.446479	0.517	0.744	1.09e-14
EPB41L2	5.1e-19	-0.320293	0.025	0.233	1.13e-14
SPTAN1	5.51e-19	-0.443535	0.136	0.372	1.22e-14
SLC1A3	5.79e-19	-0.387935	0.062	0.282	1.28e-14
STAC	6.19e-19	-0.289213	0.006	0.198	1.37e-14
TRIB1	6.77e-19	0.394093	0.576	0.344	1.49e-14
HIST1H1E	7.28e-19	-0.663927	0.164	0.397	1.61e-14
RPS27A	7.49e-19	0.278267	1	0.991	1.65e-14
CORO1B	8.62e-19	-0.376191	0.226	0.48	1.9e-14
DBI	8.73e-19	-0.460996	0.655	0.799	1.93e-14
ACP2	9.08e-19	-0.312167	0.037	0.246	2e-14
NBEAL2	9.5e-19	0.225678	0.263	0.095	2.1e-14
AC087239.1	9.97e-19	0.190671	0.189	0.054	2.2e-14
MCTP2	1.04e-18	0.197727	0.212	0.065	2.3e-14
MYD88	1.05e-18	0.366602	0.525	0.298	2.32e-14
NUCB1	1.15e-18	-0.426519	0.333	0.559	2.55e-14
IQSEC1	1.18e-18	0.301589	0.37	0.17	2.6e-14
FN1	1.2e-18	-1.73942	0.085	0.304	2.64e-14
AC012368.1	1.21e-18	0.161501	0.136	0.029	2.68e-14
KCNE3	1.36e-18	0.24183	0.246	0.087	3e-14
ZBTB16	1.43e-18	0.230949	0.263	0.095	3.16e-14
CD1D	1.47e-18	0.222843	0.24	0.082	3.25e-14
MAFG	1.51e-18	0.303282	0.424	0.213	3.33e-14
CANX	1.53e-18	-0.43859	0.641	0.812	3.38e-14
BASP1	1.54e-18	0.566335	0.503	0.284	3.41e-14
EREG	1.6e-18	0.460132	0.65	0.389	3.53e-14
RBKS	1.68e-18	0.220883	0.218	0.07	3.71e-14
RPS12	1.73e-18	0.264231	1	0.995	3.83e-14
TCEAL4	1.83e-18	-0.344048	0.099	0.327	4.04e-14
CAPZB	1.87e-18	-0.44793	0.732	0.835	4.12e-14
LNCAROD	1.98e-18	-0.281559	0	0.184	4.37e-14
RRAD	2e-18	0.411773	0.218	0.07	4.41e-14
STX10	2.12e-18	0.334562	0.455	0.244	4.69e-14
AC096667.1	2.3e-18	0.261468	0.254	0.094	5.08e-14
FCHO2	2.91e-18	-0.313289	0.042	0.25	6.43e-14
TMEM71	2.93e-18	0.190483	0.181	0.051	6.46e-14
S100Z	2.97e-18	0.181539	0.155	0.039	6.56e-14
SLC39A8	3.74e-18	-0.385954	0.167	0.415	8.26e-14
IL1B	4.26e-18	0.498105	0.814	0.576	9.4e-14
CLEC11A	4.31e-18	-0.450772	0.093	0.314	9.51e-14
HSPA8	4.92e-18	-0.591795	0.686	0.86	1.09e-13
SIGLEC12	5.13e-18	-0.291887	0.028	0.227	1.13e-13
PLK3	5.23e-18	0.369405	0.568	0.34	1.16e-13
S100A11	5.25e-18	-0.437519	0.994	0.967	1.16e-13
CALU	6.44e-18	-0.359776	0.107	0.331	1.42e-13
MGST3	6.56e-18	-0.461663	0.387	0.594	1.45e-13
LCP1	7.1e-18	0.382433	0.929	0.826	1.57e-13
PRELID1	8e-18	0.384965	0.802	0.63	1.77e-13
AL118516.1	8e-18	0.292449	0.328	0.142	1.77e-13
RASGRP2	9.04e-18	0.266154	0.291	0.118	2e-13
DGAT2	9.1e-18	0.133485	0.105	0.018	2.01e-13
MOAP1	9.12e-18	0.266691	0.232	0.082	2.01e-13
NECTIN2	9.21e-18	-0.337039	0.102	0.324	2.03e-13
SDF2L1	9.59e-18	-0.415699	0.41	0.648	2.12e-13
RAPGEF1	9.72e-18	-0.432489	0.268	0.5	2.15e-13
CD86	1.13e-17	-0.519895	0.331	0.54	2.5e-13
AREG	1.2e-17	0.597311	0.777	0.516	2.66e-13
BEX3	1.21e-17	-0.33889	0.034	0.232	2.68e-13
CNDP2	1.22e-17	-0.387319	0.277	0.516	2.7e-13
RPS10	1.27e-17	0.340621	0.37	0.179	2.79e-13
GOLIM4	1.27e-17	-0.297441	0.051	0.258	2.81e-13
FOSB	1.48e-17	0.412062	0.921	0.747	3.27e-13
LINC00877	1.63e-17	0.176618	0.164	0.044	3.59e-13
CD72	1.65e-17	-0.295539	0.02	0.21	3.63e-13
AOAH	1.89e-17	0.317652	0.39	0.192	4.17e-13
LPCAT2	2.05e-17	-0.370159	0.141	0.366	4.52e-13
RNF24	2.19e-17	0.251026	0.234	0.084	4.84e-13
HDAC9	2.42e-17	0.184425	0.172	0.049	5.35e-13
VPS29	2.55e-17	-0.365743	0.302	0.53	5.63e-13
AP2M1	2.66e-17	-0.376977	0.458	0.67	5.88e-13
CSRNP1	3.2e-17	0.384513	0.749	0.58	7.06e-13
SBNO2	3.22e-17	0.319806	0.381	0.19	7.1e-13
PTGES3	3.33e-17	-0.425733	0.455	0.663	7.35e-13
GNPTAB	3.66e-17	-0.34421	0.102	0.318	8.09e-13
PON2	3.71e-17	-0.296782	0.028	0.219	8.18e-13
RPN2	4.09e-17	-0.383234	0.37	0.59	9.04e-13
CYSTM1	4.36e-17	-0.359988	0.164	0.393	9.63e-13
SH3BGRL3	4.37e-17	0.271578	1	0.99	9.65e-13
MAOA	4.81e-17	0.154034	0.136	0.032	1.06e-12
LINC01094	5.03e-17	-0.267708	0.006	0.181	1.11e-12
KMO	5.11e-17	-0.385658	0.056	0.258	1.13e-12
GLMP	5.62e-17	-0.314173	0.085	0.296	1.24e-12
EIF3E	5.89e-17	0.364461	0.653	0.445	1.3e-12
EPAS1	6.09e-17	-0.35367	0.068	0.274	1.34e-12
FCGBP	6.92e-17	-0.914585	0	0.17	1.53e-12
DOCK4	7.19e-17	-0.298626	0.045	0.242	1.59e-12
RNF181	7.57e-17	-0.370701	0.376	0.6	1.67e-12
PDE4D	8.05e-17	0.297718	0.333	0.152	1.78e-12
SMAD3	9.73e-17	0.190957	0.186	0.057	2.15e-12
PDK4	1.05e-16	-0.605209	0.088	0.294	2.33e-12
ANKRD9	1.07e-16	-0.300378	0.071	0.28	2.37e-12
ADAM9	1.08e-16	-0.384806	0.206	0.432	2.39e-12
BST2	1.15e-16	-0.453201	0.54	0.706	2.53e-12
CCL4	1.18e-16	-1.79986	0.223	0.426	2.61e-12
DAD1	1.25e-16	-0.391368	0.438	0.63	2.76e-12
PPIC	1.29e-16	-0.263034	0	0.167	2.85e-12
ZFAS1	1.3e-16	0.343413	0.836	0.685	2.87e-12
TNS3	1.3e-16	-0.374195	0.141	0.361	2.88e-12
VKORC1	1.38e-16	-0.380143	0.257	0.491	3.06e-12
RPS6	1.42e-16	0.300218	1	0.99	3.14e-12
AXL	1.68e-16	-0.264962	0	0.166	3.72e-12
ATP5MG	2.35e-16	0.289863	0.975	0.928	5.19e-12
TUBA1C	2.37e-16	-0.474108	0.387	0.597	5.23e-12
MSC	2.5e-16	0.193034	0.178	0.054	5.53e-12
ARID5A	2.6e-16	0.352326	0.548	0.342	5.74e-12
AP1B1	2.71e-16	-0.437635	0.291	0.495	5.98e-12
SNX6	2.86e-16	-0.435679	0.342	0.555	6.31e-12
ST6GALNAC3	2.92e-16	0.131217	0.107	0.021	6.46e-12
PLSCR3	3.04e-16	0.209169	0.257	0.101	6.71e-12
NTAN1	3.34e-16	-0.292159	0.068	0.267	7.38e-12
RASSF2	3.37e-16	0.282626	0.404	0.208	7.44e-12
RXRA	3.43e-16	0.285533	0.415	0.219	7.58e-12
ADD3	3.75e-16	0.212293	0.26	0.102	8.29e-12
TMSB10	3.95e-16	-0.368802	1	0.997	8.72e-12
SLC43A2	4.67e-16	0.312694	0.568	0.349	1.03e-11
NDUFS5	4.83e-16	-0.367721	0.684	0.819	1.07e-11
PPP1R14B	4.85e-16	-0.394618	0.311	0.527	1.07e-11
NOTCH2	5.07e-16	0.246296	0.331	0.152	1.12e-11
HEXA	5.15e-16	-0.425733	0.331	0.535	1.14e-11
SERTAD1	5.31e-16	0.411651	0.689	0.53	1.17e-11
CPM	5.36e-16	-0.387418	0.133	0.348	1.18e-11
FRMD4B	5.46e-16	-0.310932	0.088	0.291	1.21e-11
MDH1	6.09e-16	-0.305461	0.172	0.397	1.35e-11
AL109615.2	6.23e-16	0.134012	0.13	0.031	1.37e-11
RPS4X	6.38e-16	0.281149	1	0.991	1.41e-11
MBP	7.89e-16	0.301594	0.398	0.206	1.74e-11
EIF2S3	8.06e-16	0.322007	0.579	0.36	1.78e-11
SERTAD2	8.15e-16	0.276939	0.384	0.195	1.8e-11
SLC31A1	9.06e-16	-0.284211	0.071	0.267	2e-11
SPCS2	9.42e-16	-0.362291	0.299	0.52	2.08e-11
RUNX1	9.74e-16	0.393161	0.627	0.438	2.15e-11
ABHD12	1.09e-15	-0.32224	0.113	0.32	2.41e-11
MACF1	1.14e-15	-0.390439	0.251	0.469	2.52e-11
TNFRSF11A	1.17e-15	-0.260899	0.011	0.178	2.58e-11
CTDSP1	1.22e-15	0.312234	0.432	0.24	2.7e-11
DPEP2	1.23e-15	0.184521	0.215	0.076	2.71e-11
TACC1	1.34e-15	-0.344815	0.24	0.466	2.96e-11
SEPTIN2	1.37e-15	-0.355527	0.311	0.532	3.02e-11
AKR1B1	1.4e-15	-0.353166	0.175	0.39	3.09e-11
DIAPH2	1.42e-15	0.255943	0.353	0.171	3.13e-11
VAC14	1.44e-15	-0.303327	0.068	0.26	3.18e-11
RAB14	1.44e-15	-0.313875	0.172	0.391	3.18e-11
HPGDS	1.46e-15	-0.470293	0.003	0.162	3.21e-11
FCGR1A	1.54e-15	-0.408978	0.206	0.413	3.4e-11
PRDX6	1.61e-15	-0.384117	0.455	0.625	3.55e-11
SNX9	1.63e-15	-0.39082	0.288	0.514	3.6e-11
CCDC71L	1.67e-15	0.286787	0.314	0.142	3.69e-11
SASH1	1.75e-15	-0.278707	0.031	0.207	3.86e-11
MYO1G	1.82e-15	0.323278	0.477	0.28	4.03e-11
C15orf39	1.95e-15	0.236055	0.274	0.116	4.3e-11
PHLDA1	2.26e-15	0.520738	0.672	0.511	4.99e-11
PDGFC	2.36e-15	-0.268804	0.031	0.206	5.21e-11
UBE2D1	2.41e-15	0.382459	0.636	0.447	5.33e-11
EPB41L3	2.94e-15	-0.405713	0.285	0.501	6.49e-11
NBPF14	2.95e-15	0.251647	0.223	0.085	6.51e-11
MAPK13	3.11e-15	-0.2939	0.062	0.25	6.86e-11
RAN	3.14e-15	-0.412992	0.438	0.622	6.94e-11
RAB3IL1	3.44e-15	-0.228551	0	0.153	7.61e-11
HMOX1	3.44e-15	0.53095	0.867	0.74	7.61e-11
NBL1	3.47e-15	-0.286348	0.003	0.158	7.66e-11
ARL6IP5	3.54e-15	-0.36817	0.353	0.567	7.81e-11
MOB3B	3.88e-15	-0.248792	0.028	0.201	8.57e-11
RCAN1	4.19e-15	-0.538378	0.056	0.239	9.25e-11
COX19	4.24e-15	0.266567	0.288	0.128	9.37e-11
AGFG1	4.31e-15	0.368524	0.588	0.406	9.51e-11
H2AFJ	4.63e-15	-0.397525	0.41	0.603	1.02e-10
AZIN1-AS1	5.03e-15	0.202822	0.201	0.071	1.11e-10
TRPV2	5.43e-15	-0.261951	0.056	0.241	1.2e-10
GLIPR2	5.51e-15	0.322469	0.636	0.442	1.22e-10
KCNMA1	5.63e-15	-0.304865	0.048	0.229	1.24e-10
DCTPP1	5.86e-15	-0.266639	0.051	0.232	1.29e-10
STK10	6.08e-15	0.32893	0.424	0.233	1.34e-10
SELENOT	6.14e-15	-0.316713	0.285	0.504	1.36e-10
RASSF3	6.27e-15	0.243728	0.297	0.134	1.38e-10
MMP9	6.35e-15	-0.635405	0.119	0.317	1.4e-10
MMD	6.35e-15	-0.242958	0.023	0.189	1.4e-10
UQCC2	6.64e-15	-0.321668	0.158	0.368	1.47e-10
PSMA6	6.67e-15	-0.355181	0.508	0.687	1.47e-10
GUK1	6.73e-15	-0.429826	0.689	0.792	1.49e-10
NFIC	7.14e-15	-0.327031	0.155	0.363	1.58e-10
SAMSN1	7.27e-15	0.4216	0.859	0.71	1.61e-10
RPL10A	7.92e-15	0.332516	0.975	0.931	1.75e-10
NDUFA4	8.65e-15	-0.371455	0.715	0.832	1.91e-10
MAP4	8.71e-15	-0.289921	0.107	0.307	1.92e-10
NFAM1	9.36e-15	0.229256	0.288	0.129	2.07e-10
GAS6	9.65e-15	-0.306215	0.071	0.257	2.13e-10
NR4A2	9.88e-15	-0.614215	0.593	0.71	2.18e-10
PDE4DIP	1.11e-14	-0.321347	0.206	0.426	2.45e-10
PFKL	1.12e-14	-0.345057	0.249	0.451	2.47e-10
LYST	1.2e-14	0.196666	0.333	0.155	2.65e-10
DDAH2	1.27e-14	-0.328327	0.167	0.372	2.82e-10
ASGR1	1.38e-14	0.251113	0.367	0.187	3.05e-10
MMP12	1.56e-14	-0.896119	0.003	0.152	3.45e-10
TIMP2	1.6e-14	-0.428341	0.548	0.701	3.53e-10
HOTAIRM1	1.76e-14	0.229257	0.384	0.196	3.89e-10
EIF4E	1.86e-14	0.366387	0.506	0.318	4.1e-10
SYTL1	2.01e-14	0.140964	0.153	0.045	4.45e-10
CCND1	2.03e-14	-0.235776	0	0.145	4.48e-10
G6PD	2.07e-14	0.26847	0.35	0.177	4.57e-10
EZR	2.09e-14	-0.535518	0.427	0.605	4.61e-10
DPP7	2.22e-14	-0.324438	0.336	0.54	4.91e-10
HIST1H1C	2.39e-14	-0.388816	0.105	0.295	5.27e-10
LPCAT1	2.45e-14	0.303434	0.401	0.221	5.41e-10
TES	3.1e-14	0.288168	0.398	0.219	6.84e-10
MITF	3.2e-14	-0.248684	0.023	0.182	7.06e-10
IRF2BPL	3.24e-14	0.220412	0.232	0.094	7.15e-10
MYO5A	3.47e-14	-0.323587	0.15	0.349	7.66e-10
C5AR1	3.6e-14	0.493233	0.746	0.574	7.96e-10
Z82244.2	3.66e-14	0.136681	0.113	0.027	8.09e-10
CAPNS1	3.87e-14	0.341448	0.751	0.596	8.55e-10
CDCP1	4.13e-14	-0.244869	0.023	0.181	9.12e-10
ZEB2-AS1	4.18e-14	0.204163	0.201	0.074	9.24e-10
MYO1C	4.21e-14	-0.22926	0.023	0.183	9.29e-10
MIR4435-2HG	4.27e-14	0.389262	0.52	0.333	9.43e-10
TGM2	4.27e-14	-0.319882	0.054	0.232	9.44e-10
GTF3C1	4.42e-14	-0.381972	0.085	0.267	9.77e-10
LINC01220	4.52e-14	0.132591	0.102	0.022	9.98e-10
C9orf72	4.77e-14	0.286934	0.432	0.249	1.05e-09
NASP	4.8e-14	-0.311785	0.169	0.377	1.06e-09
HMGN1	5.04e-14	-0.362482	0.359	0.558	1.11e-09
MALAT1	5.14e-14	-0.538938	1	0.995	1.13e-09
UTF1	5.2e-14	0.164499	0.113	0.027	1.15e-09
MRPL57	5.21e-14	-0.33686	0.251	0.453	1.15e-09
SCP2	5.51e-14	-0.309151	0.297	0.507	1.22e-09
DST	5.6e-14	-0.243119	0.02	0.175	1.24e-09
FMNL3	6.25e-14	-0.242167	0.037	0.202	1.38e-09
ZBTB38	6.46e-14	-0.285434	0.048	0.218	1.43e-09
ECHS1	6.69e-14	-0.300528	0.195	0.395	1.48e-09
TMEM14C	6.72e-14	-0.342989	0.28	0.49	1.48e-09
LAIR1	7.03e-14	-0.367874	0.444	0.624	1.55e-09
CDC42EP3	7.1e-14	0.198732	0.328	0.156	1.57e-09
ANGPTL4	7.78e-14	-0.482087	0.028	0.188	1.72e-09
DAPK1	8.36e-14	-0.310693	0.178	0.376	1.85e-09
SARAF	8.52e-14	-0.479469	0.661	0.783	1.88e-09
MYO1E	8.59e-14	-0.259056	0.037	0.2	1.9e-09
GADD45B	8.64e-14	0.39138	0.867	0.764	1.91e-09
TSPAN3	8.78e-14	-0.258128	0.068	0.244	1.94e-09
PDXK	8.92e-14	-0.401761	0.528	0.667	1.97e-09
HNRNPAB	9.38e-14	-0.387039	0.415	0.599	2.07e-09
NME1	9.46e-14	-0.321985	0.153	0.35	2.09e-09
ATP8B4	9.81e-14	-0.266499	0.034	0.196	2.17e-09
DEGS1	1.02e-13	-0.290196	0.136	0.332	2.26e-09
ITPR2	1.04e-13	-0.359162	0.209	0.409	2.29e-09
ARHGAP10	1.08e-13	-0.250772	0.056	0.229	2.38e-09
CYFIP1	1.09e-13	-0.335431	0.24	0.444	2.4e-09
CPD	1.13e-13	0.269798	0.384	0.205	2.51e-09
HCK	1.28e-13	0.347901	0.723	0.556	2.82e-09
TNS1	1.28e-13	-0.237209	0.023	0.176	2.84e-09
SMIM30	1.33e-13	-0.260149	0.071	0.247	2.93e-09
ATP5MPL	1.34e-13	0.309489	0.771	0.63	2.97e-09
LIMS1	1.36e-13	-0.436006	0.664	0.775	3e-09
FUCA1	1.37e-13	-0.281154	0.059	0.232	3.04e-09
CCNY	1.45e-13	0.235682	0.381	0.204	3.2e-09
MRPL17	1.62e-13	-0.224884	0.025	0.18	3.58e-09
LILRB3	1.62e-13	0.283749	0.432	0.25	3.58e-09
PYCARD	1.67e-13	0.316551	0.893	0.756	3.69e-09
EIF4B	1.68e-13	0.30658	0.619	0.41	3.71e-09
GNG10	1.69e-13	-0.399174	0.379	0.563	3.73e-09
GCLM	1.7e-13	0.255408	0.311	0.153	3.75e-09
NCF2	1.7e-13	0.324969	0.754	0.57	3.76e-09
SMIM25	1.72e-13	0.426779	0.732	0.572	3.81e-09
CTNND1	1.75e-13	-0.24448	0.062	0.234	3.86e-09
PHF20L1	1.75e-13	0.26696	0.421	0.239	3.87e-09
NDUFB2	1.76e-13	-0.370902	0.695	0.806	3.89e-09
CYB5R4	1.84e-13	0.249147	0.438	0.251	4.06e-09
HSD17B12	1.9e-13	-0.273084	0.138	0.332	4.19e-09
NXT1	1.96e-13	0.255031	0.311	0.152	4.33e-09
BNIP3	2.02e-13	-0.383595	0.059	0.232	4.45e-09
CLDN7	2.04e-13	-0.197267	0	0.135	4.5e-09
LHFPL2	2.04e-13	-0.330324	0.138	0.33	4.51e-09
HSD3B7	2.33e-13	-0.208453	0.008	0.15	5.15e-09
AC016831.1	2.37e-13	0.226335	0.209	0.083	5.22e-09
BLVRB	2.49e-13	0.256208	0.734	0.541	5.49e-09
KLF10	2.55e-13	0.310867	0.5	0.306	5.64e-09
EIF3M	2.78e-13	0.310438	0.542	0.358	6.14e-09
MAFF	2.95e-13	0.319722	0.534	0.334	6.51e-09
EML4	2.99e-13	-0.376848	0.359	0.55	6.6e-09
MAP3K20	3.15e-13	0.243315	0.285	0.135	6.96e-09
LPAR6	3.29e-13	-0.27947	0.068	0.239	7.27e-09
TUBA1A	3.38e-13	-0.394207	0.144	0.34	7.47e-09
IDH2	3.42e-13	-0.336931	0.186	0.377	7.55e-09
YES1	3.52e-13	-0.256089	0.025	0.176	7.77e-09
SYN1	3.52e-13	0.168483	0.136	0.04	7.77e-09
MFSD1	3.62e-13	-0.37854	0.477	0.626	8e-09
TNFRSF21	3.85e-13	-0.256417	0.048	0.21	8.5e-09
AC037198.1	3.91e-13	0.160811	0.144	0.044	8.64e-09
ELF4	4.1e-13	0.208771	0.234	0.1	9.05e-09
FAM162A	4.17e-13	-0.290618	0.099	0.283	9.21e-09
ZNF394	4.42e-13	0.212074	0.268	0.121	9.76e-09
JAML	4.52e-13	0.170004	0.458	0.248	9.98e-09
CRISPLD2	4.61e-13	0.19819	0.226	0.093	1.02e-08
NPEPL1	4.96e-13	0.198348	0.266	0.12	1.1e-08
TMA7	5.49e-13	0.28462	0.907	0.864	1.21e-08
RBX1	5.49e-13	-0.312856	0.424	0.619	1.21e-08
GRB2	5.58e-13	-0.36427	0.768	0.842	1.23e-08
NBPF19	5.66e-13	0.137004	0.15	0.048	1.25e-08
CASP4	6.15e-13	0.269369	0.41	0.236	1.36e-08
CAVIN1	6.24e-13	-0.214657	0	0.13	1.38e-08
NFKB1	6.92e-13	0.336171	0.814	0.658	1.53e-08
SLC7A8	7.2e-13	-0.220876	0.011	0.15	1.59e-08
SRGN	7.61e-13	0.245384	0.994	0.989	1.68e-08
NLRP1	7.87e-13	0.194766	0.203	0.08	1.74e-08
DYNLT3	7.88e-13	-0.275434	0.073	0.243	1.74e-08
ADORA3	7.91e-13	-0.201298	0	0.129	1.75e-08
RGL1	8.02e-13	-0.263337	0.071	0.24	1.77e-08
TMEM205	8.03e-13	0.245258	0.381	0.209	1.77e-08
TNFSF13	8.42e-13	-0.450302	0.503	0.64	1.86e-08
PARVB	8.49e-13	-0.320879	0.291	0.484	1.88e-08
SEC24A	8.55e-13	0.198205	0.254	0.113	1.89e-08
CCL18	9.11e-13	-0.787941	0.006	0.139	2.01e-08
COPRS	9.33e-13	-0.232038	0.062	0.228	2.06e-08
RHOBTB3	9.41e-13	-0.204361	0.008	0.145	2.08e-08
FGD4	9.44e-13	0.261522	0.46	0.278	2.08e-08
RASGRP3	1e-12	-0.278876	0.068	0.233	2.22e-08
SFMBT2	1.04e-12	-0.208837	0.02	0.163	2.29e-08
APH1A	1.13e-12	-0.300163	0.297	0.488	2.49e-08
ETF1	1.21e-12	0.361245	0.571	0.421	2.67e-08
ZFP36L2	1.38e-12	-0.84535	0.438	0.58	3.04e-08
RIT1	1.42e-12	0.270752	0.37	0.206	3.15e-08
ASAH1	1.46e-12	0.259059	0.836	0.681	3.22e-08
SEPTIN11	1.57e-12	-0.230175	0.048	0.205	3.47e-08
ABCC3	1.62e-12	-0.239829	0.045	0.2	3.57e-08
TXNDC17	1.63e-12	-0.323277	0.367	0.554	3.6e-08
RPL15	1.7e-12	0.238486	1	0.991	3.76e-08
SERPINB8	1.78e-12	0.286594	0.333	0.182	3.94e-08
BACH1	1.84e-12	0.282006	0.568	0.382	4.06e-08
IGFBP7	1.9e-12	0.164794	0.331	0.163	4.21e-08
LMAN2	1.92e-12	-0.276944	0.347	0.542	4.25e-08
EXOSC4	1.93e-12	0.242907	0.285	0.14	4.26e-08
TBC1D16	1.94e-12	-0.24279	0.073	0.241	4.28e-08
PRDM1	1.94e-12	-0.34586	0.076	0.243	4.29e-08
TCF12	1.95e-12	-0.273999	0.11	0.286	4.3e-08
GPBAR1	1.98e-12	0.160811	0.144	0.047	4.37e-08
ATP1B1	1.99e-12	-0.210512	0.006	0.136	4.4e-08
KLF2	2.04e-12	0.347389	0.54	0.352	4.5e-08
DOK2	2.04e-12	-0.346544	0.274	0.458	4.51e-08
CARD19	2.1e-12	0.233447	0.395	0.223	4.64e-08
HMGA1	2.17e-12	0.352001	0.562	0.392	4.79e-08
RAB20	2.29e-12	0.255023	0.548	0.35	5.05e-08
BST1	2.35e-12	0.181557	0.254	0.114	5.19e-08
GAPT	2.53e-12	0.138036	0.147	0.048	5.58e-08
RAP2A	2.54e-12	-0.230927	0.062	0.222	5.6e-08
MYOF	2.59e-12	-0.281158	0.138	0.319	5.72e-08
RBP1	2.65e-12	-0.198612	0	0.124	5.85e-08
HERC2	2.69e-12	-0.237356	0.073	0.239	5.94e-08
MIR22HG	2.78e-12	0.30692	0.475	0.301	6.15e-08
BCAT1	2.84e-12	-0.29816	0.169	0.352	6.28e-08
ARF6	3.02e-12	0.318289	0.602	0.435	6.66e-08
MECP2	3.04e-12	0.239888	0.347	0.187	6.72e-08
AKIP1	3.27e-12	-0.202024	0.031	0.177	7.21e-08
COLGALT1	3.3e-12	-0.299739	0.195	0.378	7.29e-08
MPC2	3.54e-12	-0.286186	0.167	0.35	7.82e-08
PHTF2	3.6e-12	-0.280122	0.085	0.25	7.95e-08
P2RY6	3.61e-12	-0.194963	0.023	0.163	7.96e-08
IRF2BP2	3.93e-12	0.328839	0.528	0.363	8.68e-08
NANS	4.17e-12	-0.289424	0.331	0.524	9.21e-08
OLFML3	4.29e-12	-0.240199	0.003	0.127	9.47e-08
CD300A	4.43e-12	-0.339409	0.195	0.375	9.77e-08
FLNA	4.53e-12	0.284218	0.828	0.687	1e-07
PSTPIP1	4.81e-12	0.257524	0.353	0.193	1.06e-07
CST3	5.02e-12	0.209266	0.994	0.968	1.11e-07
GIPC1	5.08e-12	-0.204673	0.031	0.174	1.12e-07
CALM3	5.16e-12	-0.344062	0.452	0.623	1.14e-07
TSPAN33	5.21e-12	-0.203039	0.014	0.147	1.15e-07
PXDC1	5.24e-12	-0.200393	0.011	0.142	1.16e-07
BCL2L1	5.28e-12	-0.224618	0.062	0.22	1.17e-07
NRIP1	5.35e-12	0.394022	0.568	0.401	1.18e-07
RNASEK	5.4e-12	0.257116	0.955	0.92	1.19e-07
IVNS1ABP	5.47e-12	0.380458	0.514	0.353	1.21e-07
MYADM	5.7e-12	0.262803	0.613	0.417	1.26e-07
PSMB5	5.7e-12	-0.23628	0.076	0.239	1.26e-07
TRIR	5.73e-12	0.329755	0.701	0.574	1.27e-07
UBC	5.9e-12	-0.355242	0.975	0.988	1.3e-07
GPRIN3	6.44e-12	-0.277405	0.13	0.309	1.42e-07
VCL	6.46e-12	0.147353	0.209	0.086	1.43e-07
NDUFAF3	6.51e-12	-0.27037	0.206	0.397	1.44e-07
PTX3	7.08e-12	0.32889	0.153	0.053	1.56e-07
H2AFX	7.52e-12	-0.287539	0.093	0.259	1.66e-07
FNDC3B	8.09e-12	-0.372718	0.407	0.572	1.79e-07
CYB5A	8.36e-12	-0.236416	0.073	0.233	1.85e-07
CLTC	8.4e-12	-0.3425	0.407	0.574	1.85e-07
AC092803.1	8.44e-12	0.128941	0.121	0.036	1.86e-07
ARHGAP6	8.68e-12	-0.18239	0.003	0.124	1.92e-07
IFI27L2	8.72e-12	-0.325053	0.401	0.571	1.93e-07
DYNLRB1	8.89e-12	-0.271208	0.291	0.483	1.96e-07
MSL3	9.27e-12	0.23864	0.336	0.181	2.05e-07
SELENOH	9.62e-12	-0.316565	0.531	0.683	2.12e-07
PRPF8	9.64e-12	-0.266486	0.192	0.375	2.13e-07
HIVEP1	1.01e-11	0.168556	0.223	0.096	2.23e-07
ARL5B	1.01e-11	0.20708	0.223	0.097	2.23e-07
DOCK10	1.01e-11	-0.261423	0.212	0.397	2.24e-07
BCAP31	1.05e-11	-0.312693	0.466	0.637	2.32e-07
BCL7B	1.05e-11	0.231902	0.401	0.232	2.32e-07
PSMD8	1.08e-11	-0.274674	0.404	0.586	2.39e-07
UNC5B	1.1e-11	-0.176956	0.003	0.123	2.44e-07
TK1	1.17e-11	-0.28143	0.02	0.153	2.58e-07
HERPUD1	1.18e-11	-0.605963	0.667	0.739	2.6e-07
INF2	1.19e-11	-0.214215	0.037	0.179	2.62e-07
BRD2	1.19e-11	-0.364668	0.299	0.473	2.62e-07
CAPN2	1.28e-11	0.263713	0.486	0.305	2.82e-07
ACOT13	1.32e-11	-0.209074	0.037	0.179	2.91e-07
RAB27A	1.36e-11	0.196256	0.232	0.104	3.01e-07
RNASE2	1.4e-11	0.220241	0.415	0.237	3.09e-07
UBE2J1	1.46e-11	0.298706	0.551	0.387	3.21e-07
EPSTI1	1.59e-11	-0.305798	0.158	0.335	3.5e-07
RHBDD2	1.59e-11	-0.326009	0.195	0.37	3.52e-07
CLEC10A	1.65e-11	-0.325803	0.068	0.222	3.64e-07
AC011603.2	1.77e-11	-0.251657	0.045	0.189	3.91e-07
CBR1	1.87e-11	-0.247357	0.127	0.299	4.13e-07
NAV1	1.94e-11	-0.181056	0.011	0.136	4.29e-07
EEF2K	1.98e-11	-0.204079	0.028	0.164	4.37e-07
GAPLINC	2e-11	-0.187815	0	0.115	4.42e-07
RAB24	2.07e-11	0.186112	0.328	0.172	4.58e-07
KPNA2	2.18e-11	-0.260552	0.071	0.225	4.81e-07
FOXO3	2.23e-11	0.270956	0.472	0.296	4.92e-07
MX2	2.26e-11	0.188105	0.294	0.147	4.99e-07
IL1R1	2.33e-11	0.231292	0.229	0.103	5.14e-07
TSPOAP1	2.42e-11	0.131436	0.107	0.03	5.35e-07
MS4A7	2.55e-11	-0.492924	0.655	0.73	5.63e-07
DSTN	2.55e-11	-0.29454	0.24	0.42	5.64e-07
ATP6V1H	2.56e-11	-0.25703	0.133	0.302	5.66e-07
PKIB	2.58e-11	-0.301061	0.02	0.149	5.69e-07
NECAP2	2.63e-11	-0.251826	0.141	0.312	5.8e-07
EMP3	2.66e-11	0.283979	0.935	0.875	5.87e-07
PLA2G15	2.78e-11	-0.185077	0.02	0.149	6.13e-07
CD163L1	2.79e-11	-0.194512	0.006	0.124	6.15e-07
NEK6	2.96e-11	-0.269803	0.184	0.358	6.54e-07
GPX4	2.97e-11	-0.340985	0.847	0.911	6.57e-07
OPN3	2.99e-11	-0.406138	0.127	0.288	6.6e-07
ACVRL1	3.09e-11	-0.194247	0.031	0.166	6.82e-07
SSB	3.25e-11	-0.276163	0.234	0.42	7.17e-07
TBC1D2	3.28e-11	0.157846	0.215	0.093	7.25e-07
DHRS3	3.44e-11	-0.197514	0.031	0.166	7.59e-07
LAPTM5	3.45e-11	-0.263059	1	0.987	7.63e-07
MESD	3.61e-11	-0.252132	0.144	0.316	7.97e-07
ATP5F1D	3.66e-11	0.296713	0.831	0.721	8.09e-07
ADGRE2	3.96e-11	0.239028	0.427	0.261	8.74e-07
RASGRP4	3.99e-11	0.194389	0.215	0.096	8.8e-07
ENO2	4.09e-11	-0.234979	0.003	0.117	9.04e-07
TLR4	4.12e-11	0.270761	0.472	0.299	9.1e-07
ANAPC11	4.23e-11	-0.335422	0.568	0.705	9.35e-07
RANBP2	4.29e-11	-0.614843	0.452	0.584	9.47e-07
TMEM255B	4.34e-11	-0.223788	0.068	0.218	9.58e-07
SLC39A1	4.38e-11	-0.23978	0.136	0.304	9.67e-07
CLTA	4.4e-11	-0.333933	0.636	0.733	9.72e-07
IMP3	4.54e-11	-0.244668	0.11	0.273	1e-06
AL161421.1	4.63e-11	0.113597	0.121	0.037	1.02e-06
ITGB7	4.76e-11	-0.23156	0.034	0.168	1.05e-06
TMEM109	4.82e-11	-0.243084	0.093	0.25	1.06e-06
SHKBP1	4.85e-11	0.263055	0.503	0.343	1.07e-06
BRI3	4.94e-11	0.224178	0.975	0.885	1.09e-06
SFXN3	5.03e-11	-0.226163	0.099	0.259	1.11e-06
OAZ1	5.31e-11	0.197356	0.997	0.994	1.17e-06
PGD	5.32e-11	0.284522	0.78	0.631	1.18e-06
FUOM	5.36e-11	-0.266269	0.189	0.369	1.18e-06
SUMO3	5.4e-11	-0.297508	0.376	0.549	1.19e-06
JDP2	5.46e-11	0.228068	0.48	0.299	1.21e-06
MKNK1	5.57e-11	-0.245522	0.127	0.291	1.23e-06
PDCL3	5.62e-11	-0.229589	0.071	0.222	1.24e-06
CD22	5.83e-11	0.126955	0.11	0.032	1.29e-06
ATP1B3	5.83e-11	-0.500442	0.596	0.712	1.29e-06
IL6	6.21e-11	-0.388175	0.042	0.181	1.37e-06
RALGAPA2	6.35e-11	0.167001	0.198	0.084	1.4e-06
PTTG1	6.41e-11	-0.338865	0.037	0.171	1.42e-06
ITGA9	6.54e-11	-0.177637	0.003	0.115	1.44e-06
GNA13	6.64e-11	-0.373059	0.407	0.558	1.47e-06
CAMKK2	6.85e-11	0.164689	0.184	0.075	1.51e-06
EVL	7.09e-11	-0.298654	0.082	0.235	1.57e-06
RPL23A	7.34e-11	0.240665	0.986	0.968	1.62e-06
HEXB	7.45e-11	-0.306117	0.432	0.586	1.65e-06
YBX3	7.85e-11	0.493997	0.588	0.452	1.73e-06
SPINT1	7.99e-11	-0.212466	0.054	0.195	1.76e-06
RNF149	8.02e-11	0.292398	0.701	0.564	1.77e-06
PALD1	8.04e-11	-0.157009	0	0.109	1.78e-06
MCUR1	8.22e-11	-0.240889	0.113	0.273	1.82e-06
TNIP1	8.26e-11	0.268724	0.466	0.301	1.82e-06
AGO4	8.3e-11	0.163568	0.195	0.083	1.83e-06
ID1	8.52e-11	0.219912	0.215	0.096	1.88e-06
ARHGAP45	8.59e-11	0.24004	0.393	0.233	1.9e-06
MATK	8.87e-11	-0.200302	0.017	0.139	1.96e-06
DAZAP2	8.93e-11	0.295008	0.825	0.699	1.97e-06
CD80	9.06e-11	-0.195087	0.011	0.129	2e-06
GBA	9.11e-11	-0.212955	0.076	0.227	2.01e-06
IL4I1	9.59e-11	-0.257385	0.034	0.164	2.12e-06
ACOT7	1e-10	-0.24328	0.017	0.138	2.21e-06
AL139246.5	1.05e-10	0.171586	0.158	0.06	2.32e-06
PSMC4	1.13e-10	-0.238569	0.172	0.345	2.5e-06
MAP1S	1.15e-10	0.203278	0.246	0.119	2.53e-06
TMEM37	1.17e-10	-0.166027	0.003	0.112	2.59e-06
UQCRQ	1.19e-10	-0.318103	0.655	0.766	2.62e-06
NAPRT	1.2e-10	0.204653	0.277	0.142	2.65e-06
ITPRIP	1.2e-10	0.266703	0.353	0.207	2.65e-06
GEM	1.29e-10	-0.352822	0.048	0.186	2.86e-06
CCT3	1.3e-10	-0.23918	0.209	0.395	2.88e-06
HINT1	1.34e-10	-0.30454	0.658	0.752	2.96e-06
NINJ1	1.34e-10	0.335128	0.791	0.666	2.97e-06
NFE2L1	1.35e-10	-0.179101	0.025	0.151	2.99e-06
H2AFZ	1.38e-10	-0.604077	0.621	0.713	3.05e-06
DGKD	1.4e-10	0.147298	0.203	0.088	3.09e-06
BLVRA	1.44e-10	-0.291129	0.223	0.39	3.18e-06
LAG3	1.48e-10	-0.26602	0.003	0.111	3.27e-06
SOD1	1.54e-10	-0.312529	0.353	0.525	3.4e-06
DRAP1	1.55e-10	-0.301637	0.492	0.648	3.42e-06
ENOSF1	1.57e-10	-0.219339	0.085	0.236	3.46e-06
TPD52	1.57e-10	-0.166127	0.008	0.121	3.48e-06
UXT	1.58e-10	0.288483	0.644	0.494	3.48e-06
PXN	1.58e-10	0.178825	0.237	0.113	3.5e-06
SMS	1.63e-10	-0.308879	0.342	0.509	3.6e-06
RAC1	1.63e-10	-0.292476	0.912	0.914	3.61e-06
TMEM59	1.66e-10	-0.280504	0.398	0.577	3.66e-06
HIF1A	1.71e-10	0.33495	0.862	0.748	3.79e-06
CD36	1.72e-10	0.142952	0.328	0.173	3.79e-06
CWC25	1.73e-10	0.223587	0.325	0.181	3.82e-06
VTI1B	1.75e-10	-0.247429	0.172	0.34	3.86e-06
TECR	1.76e-10	-0.276147	0.234	0.407	3.89e-06
JUNB	1.8e-10	-0.56994	0.864	0.868	3.97e-06
LRP1	1.82e-10	-0.362102	0.418	0.578	4.01e-06
MLEC	1.83e-10	-0.282921	0.234	0.403	4.05e-06
ESYT1	1.89e-10	-0.197077	0.054	0.194	4.17e-06
MARCO	1.92e-10	-0.482143	0.045	0.176	4.24e-06
SNX24	2e-10	-0.177755	0.023	0.144	4.41e-06
YIF1B	2.08e-10	-0.253117	0.232	0.404	4.59e-06
ALOX5	2.08e-10	-0.375889	0.486	0.621	4.6e-06
TSTD1	2.13e-10	-0.189567	0.04	0.172	4.7e-06
TOP1	2.23e-10	0.309907	0.616	0.467	4.92e-06
CD2AP	2.31e-10	-0.201046	0.051	0.187	5.1e-06
PRKCA	2.4e-10	-0.181122	0.031	0.158	5.31e-06
VCP	2.45e-10	-0.299419	0.444	0.599	5.41e-06
H2AFV	2.47e-10	-0.359013	0.514	0.635	5.45e-06
SNRPG	2.69e-10	-0.310062	0.455	0.598	5.95e-06
ARRB2	2.7e-10	0.282716	0.816	0.723	5.96e-06
GPAT3	2.82e-10	0.157726	0.271	0.134	6.23e-06
FMNL1	2.85e-10	0.247239	0.579	0.415	6.29e-06
PIM3	2.9e-10	0.354071	0.653	0.506	6.4e-06
BATF	2.99e-10	0.168369	0.291	0.151	6.6e-06
CNPY3	3.03e-10	0.263006	0.684	0.526	6.69e-06
PPM1F	3.05e-10	0.160337	0.201	0.089	6.74e-06
SGPL1	3.07e-10	-0.204696	0.062	0.201	6.79e-06
FGFR1OP2	3.15e-10	-0.228612	0.124	0.282	6.95e-06
MGAT5	3.2e-10	-0.19354	0.037	0.164	7.06e-06
FGD5	3.25e-10	-0.146592	0	0.102	7.17e-06
USP11	3.26e-10	-0.182413	0.02	0.137	7.2e-06
CISD2	3.27e-10	-0.247092	0.184	0.351	7.21e-06
ELMSAN1	3.27e-10	0.22288	0.26	0.133	7.23e-06
ATP5IF1	3.33e-10	-0.279774	0.393	0.557	7.35e-06
AARS	3.41e-10	-0.167581	0.014	0.128	7.52e-06
PTRHD1	3.46e-10	0.231879	0.432	0.273	7.64e-06
ITGAX	3.68e-10	0.32882	0.664	0.511	8.14e-06
RHEB	3.69e-10	-0.292227	0.331	0.499	8.15e-06
C16orf72	3.81e-10	0.236042	0.336	0.193	8.41e-06
HMGB3	3.89e-10	-0.23398	0.056	0.192	8.59e-06
GNPDA1	3.92e-10	-0.250462	0.15	0.31	8.66e-06
CD164	3.97e-10	-0.297571	0.494	0.636	8.77e-06
SSH2	3.98e-10	0.238479	0.429	0.271	8.79e-06
SCAMP2	3.98e-10	-0.239985	0.246	0.422	8.8e-06
ATP5MD	4.21e-10	-0.296928	0.689	0.814	9.3e-06
PTPN6	4.66e-10	-0.29138	0.364	0.535	1.03e-05
NFIA	4.69e-10	0.144555	0.147	0.055	1.04e-05
AK1	4.72e-10	-0.150956	0.006	0.111	1.04e-05
CARS2	4.72e-10	0.190372	0.223	0.106	1.04e-05
TGOLN2	4.75e-10	-0.29985	0.401	0.555	1.05e-05
FARP1	4.79e-10	-0.170963	0.014	0.126	1.06e-05
GAA	4.81e-10	-0.299718	0.237	0.396	1.06e-05
AUP1	4.85e-10	-0.250404	0.339	0.512	1.07e-05
M6PR	4.9e-10	-0.251303	0.359	0.533	1.08e-05
CTNNA1	4.91e-10	-0.280719	0.339	0.502	1.08e-05
CYCS	4.93e-10	-0.394392	0.435	0.595	1.09e-05
TOMM5	5.26e-10	-0.295157	0.314	0.482	1.16e-05
SDSL	5.46e-10	-0.201636	0.051	0.183	1.21e-05
TMEM147	5.55e-10	-0.261908	0.297	0.466	1.23e-05
BID	5.63e-10	0.270807	0.528	0.36	1.24e-05
C12orf45	5.75e-10	-0.189567	0.045	0.175	1.27e-05
RPA3	5.8e-10	-0.237196	0.096	0.244	1.28e-05
FAM20C	5.8e-10	-0.219579	0.09	0.239	1.28e-05
NFKB2	5.81e-10	0.226784	0.444	0.281	1.28e-05
TPGS1	6.13e-10	0.222504	0.314	0.177	1.35e-05
UGP2	6.13e-10	-0.256302	0.201	0.366	1.35e-05
LYN	6.2e-10	0.282865	0.703	0.572	1.37e-05
TM9SF2	6.27e-10	-0.246481	0.294	0.476	1.38e-05
TMBIM1	6.59e-10	-0.261231	0.215	0.38	1.46e-05
SLC36A4	6.71e-10	0.205775	0.263	0.138	1.48e-05
RAB5C	6.79e-10	-0.279182	0.607	0.733	1.5e-05
CLIC4	6.92e-10	-0.24404	0.234	0.402	1.53e-05
LMAN1	6.95e-10	-0.265709	0.133	0.284	1.53e-05
NCEH1	7.21e-10	-0.202704	0.068	0.205	1.59e-05
TNFSF9	7.27e-10	-0.206999	0.014	0.124	1.6e-05
SNX18	7.64e-10	0.162291	0.22	0.104	1.69e-05
FYB1	7.68e-10	0.306333	0.607	0.469	1.7e-05
AHI1	7.72e-10	-0.207215	0.062	0.196	1.71e-05
SDC2	7.77e-10	-0.191399	0.042	0.17	1.72e-05
IFITM1	7.8e-10	-0.648243	0.133	0.28	1.72e-05
APOL4	7.86e-10	-0.159566	0.017	0.129	1.74e-05
RRAGD	8.18e-10	-0.231913	0.065	0.199	1.81e-05
PMEPA1	8.37e-10	-0.219976	0.037	0.159	1.85e-05
CIITA	8.37e-10	-0.254641	0.13	0.283	1.85e-05
PRXL2A	8.49e-10	-0.160044	0.011	0.119	1.87e-05
KDELR2	8.59e-10	-0.245807	0.254	0.419	1.9e-05
EIF3H	8.61e-10	0.301738	0.701	0.595	1.9e-05
AL391832.3	8.65e-10	0.107916	0.119	0.04	1.91e-05
AIDA	9.36e-10	-0.214263	0.079	0.218	2.07e-05
RAB7B	9.38e-10	-0.18174	0.017	0.128	2.07e-05
H1F0	9.4e-10	-0.272611	0.068	0.203	2.08e-05
SRXN1	9.47e-10	0.166752	0.209	0.097	2.09e-05
EGR2	9.5e-10	0.160985	0.24	0.117	2.1e-05
SMIM4	9.5e-10	-0.29898	0.251	0.41	2.1e-05
AP1S1	9.6e-10	-0.196055	0.093	0.239	2.12e-05
TSPAN32	9.81e-10	0.105897	0.107	0.034	2.17e-05
ACTB	9.83e-10	-0.338016	1	0.996	2.17e-05
ANKRD22	1.05e-09	-0.171706	0.02	0.132	2.31e-05
NDRG2	1.05e-09	-0.185748	0.017	0.127	2.32e-05
CREG1	1.07e-09	-0.387465	0.548	0.637	2.36e-05
PLPPR2	1.09e-09	0.125116	0.124	0.043	2.4e-05
NBDY	1.12e-09	-0.220059	0.169	0.334	2.47e-05
CCDC47	1.12e-09	-0.244466	0.215	0.379	2.47e-05
CHST11	1.12e-09	-0.264646	0.22	0.384	2.48e-05
VIM	1.16e-09	0.163529	1	0.998	2.56e-05
ACAT1	1.17e-09	-0.181165	0.054	0.183	2.58e-05
ARHGEF40	1.21e-09	0.174116	0.198	0.09	2.67e-05
KLF13	1.21e-09	0.195424	0.345	0.197	2.68e-05
RAB5A	1.29e-09	0.253452	0.41	0.266	2.84e-05
CCL5	1.3e-09	-0.754515	0.079	0.214	2.87e-05
ZNF706	1.32e-09	-0.265195	0.384	0.549	2.91e-05
LPL	1.32e-09	-0.304957	0.028	0.145	2.92e-05
USP3	1.33e-09	0.22041	0.41	0.252	2.94e-05
CENPX	1.33e-09	-0.291602	0.218	0.373	2.94e-05
PDZD11	1.35e-09	-0.181158	0.051	0.179	2.98e-05
BEX4	1.35e-09	-0.193914	0.062	0.195	2.98e-05
AGAP3	1.4e-09	-0.225093	0.121	0.275	3.08e-05
ANXA4	1.43e-09	-0.235324	0.198	0.363	3.16e-05
IGFLR1	1.44e-09	-0.309893	0.328	0.474	3.19e-05
SLC2A6	1.46e-09	0.154179	0.181	0.079	3.23e-05
MICOS10	1.47e-09	-0.2896	0.624	0.743	3.24e-05
AC009690.2	1.51e-09	-0.203959	0.062	0.194	3.32e-05
IL2RG	1.52e-09	-0.33346	0.11	0.256	3.35e-05
RPL7A	1.63e-09	0.205146	1	0.992	3.61e-05
TCEAL9	1.64e-09	-0.182413	0.02	0.13	3.63e-05
NOTCH1	1.74e-09	0.179731	0.246	0.125	3.84e-05
NAA20	1.74e-09	-0.216354	0.127	0.276	3.85e-05
PRPS2	1.82e-09	-0.179798	0.031	0.148	4.03e-05
HIST1H2AC	1.88e-09	-0.205673	0.04	0.161	4.16e-05
SMCHD1	1.95e-09	0.24728	0.469	0.298	4.31e-05
CDK4	1.96e-09	-0.196768	0.082	0.22	4.32e-05
PRKAG2	1.96e-09	0.209029	0.316	0.182	4.33e-05
RIOK3	2.03e-09	0.264037	0.475	0.326	4.49e-05
SPTLC2	2.09e-09	0.221782	0.333	0.195	4.62e-05
CBLB	2.25e-09	-0.243565	0.054	0.179	4.97e-05
SAMD9L	2.25e-09	-0.184402	0.034	0.151	4.97e-05
PLIN3	2.28e-09	-0.251668	0.234	0.393	5.04e-05
DYNC1H1	2.33e-09	-0.299847	0.362	0.528	5.14e-05
KYNU	2.38e-09	0.217241	0.472	0.314	5.27e-05
SDF4	2.43e-09	-0.235113	0.325	0.493	5.36e-05
WAS	2.44e-09	0.271873	0.568	0.432	5.39e-05
SELENOM	2.53e-09	-0.181122	0.031	0.147	5.58e-05
HCST	2.59e-09	0.261806	0.791	0.666	5.72e-05
PCOLCE2	2.6e-09	-0.189811	0.006	0.103	5.74e-05
TPT1	2.63e-09	0.142917	1	1	5.81e-05
PLGRKT	2.65e-09	-0.183097	0.048	0.171	5.84e-05
TANC2	2.68e-09	-0.155942	0.011	0.113	5.92e-05
EIF5B	2.72e-09	-0.228003	0.164	0.323	6.02e-05
AKIRIN2	2.81e-09	0.225484	0.506	0.347	6.2e-05
SKIL	2.81e-09	0.232849	0.588	0.437	6.21e-05
HECA	2.85e-09	0.190098	0.268	0.142	6.3e-05
SH2D2A	3.03e-09	-0.219823	0.023	0.131	6.69e-05
TXNIP	3.05e-09	-0.443163	0.249	0.415	6.74e-05
DAAM2	3.08e-09	0.105494	0.127	0.046	6.8e-05
CHST15	3.09e-09	0.160523	0.215	0.103	6.82e-05
G3BP1	3.1e-09	-0.237901	0.186	0.341	6.84e-05
SLC4A7	3.26e-09	-0.20095	0.088	0.226	7.19e-05
DDOST	3.32e-09	-0.28531	0.393	0.534	7.32e-05
SRSF7	3.45e-09	-0.406935	0.322	0.463	7.62e-05
POLR2H	3.52e-09	-0.181805	0.051	0.174	7.78e-05
CTSA	3.56e-09	-0.330643	0.424	0.558	7.86e-05
ROCK1	3.57e-09	0.298717	0.59	0.463	7.87e-05
LYVE1	3.61e-09	-0.281028	0.006	0.102	7.96e-05
TMEM35B	3.69e-09	-0.214772	0.105	0.243	8.15e-05
TREM1	3.72e-09	0.220498	0.579	0.391	8.21e-05
ZBTB4	3.78e-09	-0.136372	0.006	0.102	8.35e-05
RAB34	3.79e-09	-0.231378	0.198	0.351	8.38e-05
ERP29	3.83e-09	0.233623	0.675	0.535	8.46e-05
MXD1	3.86e-09	0.292926	0.636	0.479	8.53e-05
PTGER4	3.98e-09	-0.234007	0.107	0.253	8.78e-05
TNFSF12	4e-09	-0.264473	0.347	0.504	8.83e-05
SUCNR1	4.04e-09	-0.151049	0.008	0.106	8.92e-05
NDUFA6	4.04e-09	-0.273803	0.534	0.661	8.93e-05
CTTNBP2NL	4.17e-09	-0.158423	0.028	0.14	9.2e-05
CYB5R3	4.18e-09	-0.237568	0.263	0.42	9.24e-05
FAM89A	4.41e-09	0.141502	0.155	0.064	9.75e-05
PA2G4	4.48e-09	-0.276153	0.333	0.498	9.9e-05
SERPINB9	4.5e-09	0.242308	0.636	0.491	9.95e-05
PDCD10	4.54e-09	-0.219427	0.136	0.282	0.00010035
POLR1D	4.62e-09	0.238792	0.5	0.348	0.00010212
PSD3	4.72e-09	-0.14403	0.006	0.101	0.00010435
IL1RN	4.91e-09	0.314197	0.599	0.445	0.00010834
CISD3	4.91e-09	-0.282048	0.28	0.431	0.00010843
VASH1	4.97e-09	-0.190093	0.068	0.196	0.00010969
GRK6	5.03e-09	0.163439	0.299	0.165	0.00011097
SYTL3	5.05e-09	-0.36927	0.11	0.245	0.00011145
EPS15	5.35e-09	-0.244019	0.169	0.317	0.00011813
COX6C	5.37e-09	-0.296792	0.785	0.832	0.0001185
PSMC2	5.46e-09	-0.198392	0.105	0.243	0.00012059
TRIP6	5.55e-09	-0.145054	0.014	0.115	0.00012266
NSD2	5.74e-09	-0.158493	0.028	0.139	0.00012672
DNAJC3	5.75e-09	-0.239448	0.373	0.537	0.00012708
PLCXD1	6.06e-09	0.153289	0.161	0.068	0.00013383
PUM3	6.14e-09	-0.157003	0.025	0.133	0.00013554
CD151	6.25e-09	-0.249009	0.271	0.425	0.00013794
SLC16A6	6.3e-09	0.127596	0.141	0.056	0.00013916
FCER1G	6.41e-09	-0.369718	0.963	0.942	0.00014146
MYDGF	6.42e-09	-0.3164	0.469	0.598	0.00014176
LAP3	6.53e-09	-0.318653	0.455	0.591	0.00014426
RAD23A	6.56e-09	-0.242308	0.379	0.537	0.00014493
MGAT4A	6.61e-09	-0.26393	0.243	0.397	0.00014594
CYP2S1	6.64e-09	-0.157003	0.02	0.125	0.00014659
ISOC2	6.69e-09	-0.191201	0.088	0.221	0.00014774
WIPI1	6.77e-09	-0.241485	0.119	0.258	0.00014947
MRPL34	6.79e-09	-0.19742	0.158	0.312	0.00014984
KIF1B	6.86e-09	-0.199195	0.082	0.215	0.00015149
MRPS26	6.89e-09	-0.159298	0.037	0.15	0.00015211
DNAJA1	6.99e-09	0.250088	0.788	0.648	0.00015429
RPL27	7.03e-09	0.216138	0.994	0.971	0.00015515
SCARB1	7.04e-09	-0.143103	0.017	0.119	0.00015555
NUTF2	7.17e-09	-0.229785	0.308	0.465	0.00015834
CKS1B	7.26e-09	-0.226582	0.031	0.14	0.00016025
CCNL1	7.39e-09	0.249689	0.732	0.589	0.00016314
ZC3H18	7.96e-09	0.147046	0.251	0.131	0.00017581
RAB31	7.97e-09	-0.410073	0.794	0.786	0.00017602
MCM7	8.02e-09	-0.193593	0.023	0.128	0.00017705
ST6GAL1	8.09e-09	-0.160308	0.023	0.127	0.0001786
SLC25A24	8.14e-09	-0.241863	0.234	0.387	0.00017984
RPS6KA4	8.23e-09	0.154311	0.243	0.126	0.00018174
SPATA13	8.3e-09	0.187419	0.229	0.117	0.00018326
RPL38	8.34e-09	0.202521	0.986	0.975	0.00018414
CHID1	8.67e-09	-0.195324	0.105	0.242	0.00019146
CDC42	8.67e-09	0.248901	0.853	0.823	0.00019147
SEMA6B	9.05e-09	0.286249	0.48	0.328	0.00019979
C4orf48	9.08e-09	-0.316063	0.624	0.703	0.00020054
GADD45GIP1	9.12e-09	-0.243741	0.28	0.44	0.00020133
COPG1	9.32e-09	-0.175646	0.085	0.217	0.00020574
SMC2	9.42e-09	-0.158139	0.014	0.113	0.00020808
MAP3K13	9.46e-09	-0.179984	0.076	0.206	0.00020898
MCM4	9.49e-09	-0.1507	0.025	0.133	0.00020962
SNHG1	9.53e-09	-0.197184	0.056	0.176	0.00021052
RAB32	9.73e-09	0.222193	0.446	0.301	0.00021488
NFU1	9.79e-09	-0.182479	0.071	0.197	0.00021614
EMC7	9.84e-09	-0.201191	0.155	0.302	0.00021724
ST14	9.92e-09	-0.239338	0.169	0.314	0.00021905
FADS1	1.02e-08	-0.179862	0.042	0.158	0.00022579
NR1H3	1.03e-08	-0.165749	0.025	0.13	0.00022704
SDS	1.04e-08	-0.291403	0.017	0.117	0.00022936
ERLEC1	1.04e-08	-0.218179	0.153	0.298	0.0002303
SLC43A3	1.05e-08	-0.226911	0.209	0.362	0.0002328
PLEKHA7	1.08e-08	-0.149862	0.014	0.112	0.00023898
LACTB	1.09e-08	0.314259	0.517	0.4	0.00024043
DCAF7	1.09e-08	-0.204307	0.155	0.305	0.00024062
RPL36	1.09e-08	0.17522	0.997	0.994	0.00024089
PAX8-AS1	1.09e-08	-0.204316	0.079	0.206	0.000241
PLAC8	1.1e-08	0.0991601	0.147	0.059	0.0002425
PSMB6	1.12e-08	-0.247218	0.517	0.651	0.00024661
HERC5	1.13e-08	-0.21301	0.028	0.135	0.0002493
LYSMD2	1.14e-08	-0.19244	0.082	0.212	0.0002524
MRPL12	1.17e-08	-0.222016	0.136	0.274	0.00025921
SLBP	1.19e-08	-0.224918	0.13	0.27	0.00026305
CMKLR1	1.21e-08	-0.149273	0.017	0.116	0.00026649
SELENON	1.26e-08	-0.20479	0.113	0.25	0.00027734
GNA12	1.27e-08	-0.193035	0.09	0.221	0.00028126
LINC00513	1.28e-08	0.114336	0.113	0.04	0.0002828
TRIM38	1.3e-08	0.166248	0.277	0.153	0.00028686
TESK1	1.32e-08	-0.151861	0.031	0.139	0.00029146
APOL1	1.33e-08	-0.14937	0.02	0.12	0.00029408
FAM117B	1.33e-08	0.119849	0.127	0.049	0.0002942
SERPINH1	1.36e-08	-0.305806	0.017	0.117	0.00030069
NBPF10	1.37e-08	0.116274	0.127	0.049	0.00030343
DMAC1	1.41e-08	-0.20849	0.11	0.244	0.00031248
TAP2	1.43e-08	-0.219725	0.113	0.248	0.00031626
CRELD2	1.44e-08	-0.213567	0.11	0.246	0.00031842
COX7A2L	1.46e-08	0.255787	0.52	0.389	0.00032258
TUT7	1.47e-08	0.189878	0.328	0.195	0.00032392
GSTK1	1.53e-08	0.228221	0.644	0.512	0.00033753
SIRPA	1.53e-08	-0.25922	0.316	0.462	0.00033831
WIPF1	1.55e-08	-0.248496	0.26	0.416	0.00034247
SVIL	1.67e-08	0.117104	0.113	0.041	0.00036972
HACD3	1.69e-08	-0.137335	0.011	0.105	0.00037252
PCLAF	1.69e-08	-0.205381	0.02	0.12	0.00037405
KDELR1	1.7e-08	-0.245274	0.435	0.58	0.00037502
PDE4B	1.72e-08	0.327381	0.664	0.524	0.0003804
FSCN1	1.73e-08	-0.227104	0.031	0.137	0.0003823
NOP53	1.77e-08	0.202326	0.534	0.374	0.00039157
GK	1.77e-08	0.290754	0.593	0.443	0.0003916
GNL3	1.82e-08	-0.278353	0.088	0.216	0.00040134
DUSP3	1.85e-08	-0.195662	0.161	0.309	0.0004081
HES4	1.85e-08	-0.233169	0.158	0.313	0.00040855
GSTM1	1.86e-08	-0.214248	0.093	0.223	0.00041055
ARHGEF1	1.86e-08	0.206442	0.407	0.259	0.0004115
CHMP1B	1.87e-08	-0.586749	0.427	0.532	0.00041278
SDCCAG8	1.99e-08	-0.215863	0.169	0.317	0.00044053
RBBP7	2.07e-08	-0.196668	0.096	0.226	0.00045629
CAPZA2	2.08e-08	-0.23943	0.463	0.606	0.00045982
GNS	2.12e-08	-0.25086	0.325	0.478	0.00046843
GOLGA4	2.17e-08	-0.228577	0.189	0.337	0.00047966
NDUFA7	2.2e-08	0.235503	0.52	0.376	0.0004862
MX1	2.22e-08	-0.338697	0.085	0.207	0.00049054
ADAM17	2.33e-08	0.183955	0.353	0.217	0.00051459
TFDP2	2.35e-08	-0.160438	0.028	0.131	0.00051989
CENPF	2.44e-08	-0.262165	0.014	0.109	0.00053976
PRKDC	2.48e-08	-0.256735	0.215	0.36	0.00054814
DNAJB11	2.58e-08	-0.221145	0.291	0.449	0.00056889
SREBF1	2.59e-08	-0.16508	0.059	0.177	0.00057196
DAGLB	2.62e-08	-0.153957	0.037	0.144	0.00057912
ATP5PF	2.63e-08	-0.264968	0.562	0.678	0.00058074
PARK7	2.68e-08	-0.251524	0.559	0.675	0.00059216
PPIG	2.7e-08	-0.210983	0.138	0.279	0.00059627
C1orf122	2.73e-08	-0.215348	0.206	0.358	0.00060375
TRIQK	2.74e-08	0.124658	0.133	0.053	0.00060554
SIGLEC14	2.74e-08	0.140453	0.178	0.083	0.00060555
VSTM1	2.84e-08	0.131128	0.127	0.05	0.00062803
RFTN1	2.85e-08	-0.191032	0.088	0.217	0.00062848
SFPQ	2.87e-08	0.227489	0.76	0.629	0.000633
NRBP1	2.91e-08	-0.197292	0.175	0.322	0.0006427
PFKP	2.94e-08	-0.20013	0.099	0.228	0.00064881
NPDC1	2.98e-08	-0.157078	0.028	0.13	0.00065734
ABR	2.99e-08	-0.212381	0.169	0.313	0.00065947
CKAP5	3.01e-08	-0.184393	0.048	0.159	0.00066366
NFAT5	3.09e-08	0.233391	0.359	0.229	0.00068187
CACNA2D4	3.15e-08	-0.191182	0.093	0.219	0.00069521
POLR2K	3.16e-08	-0.191993	0.136	0.275	0.00069706
RENBP	3.18e-08	-0.207416	0.138	0.273	0.00070329
TMEM273	3.23e-08	-0.136616	0.023	0.121	0.00071264
PIGT	3.27e-08	-0.188534	0.121	0.257	0.00072269
CST7	3.3e-08	-0.36076	0.062	0.179	0.00072883
CARD16	3.37e-08	0.212143	0.54	0.386	0.00074492
SGMS1	3.41e-08	0.178164	0.268	0.151	0.00075292
SNX4	3.46e-08	-0.153945	0.054	0.168	0.0007631
RYBP	3.47e-08	0.178151	0.246	0.134	0.00076654
DENND3	3.53e-08	0.189937	0.359	0.224	0.0007788
TSC22D1	3.53e-08	-0.240454	0.037	0.142	0.00078014
PARP14	3.57e-08	-0.262956	0.195	0.342	0.00078798
OSBPL1A	3.58e-08	-0.177486	0.079	0.203	0.00079112
POU2F2	3.67e-08	0.189451	0.164	0.075	0.00080984
RGS10	3.72e-08	-0.277294	0.61	0.714	0.00082068
SLC2A8	3.75e-08	-0.12829	0.011	0.101	0.00082778
BUB3	3.75e-08	-0.212582	0.096	0.22	0.00082897
USP32	3.84e-08	0.196245	0.308	0.184	0.0008472
BIRC2	3.9e-08	0.20285	0.359	0.228	0.00086115
SYF2	4.03e-08	0.213711	0.469	0.324	0.00088933
BANF1	4.06e-08	-0.228853	0.427	0.57	0.00089611
ACER3	4.11e-08	-0.212651	0.169	0.311	0.00090778
SIGLEC7	4.32e-08	-0.16508	0.059	0.174	0.00095486
SNRPD1	4.44e-08	-0.202165	0.209	0.355	0.00098005
ENPP4	4.45e-08	-0.148693	0.037	0.142	0.00098382
TMEM44-AS1	4.6e-08	0.109678	0.133	0.054	0.00101548
TP53I13	4.68e-08	-0.169118	0.073	0.193	0.0010344
FARSA	4.8e-08	-0.164535	0.068	0.185	0.00105994
PPA1	4.82e-08	-0.282107	0.201	0.341	0.0010644
SPIN1	4.96e-08	-0.140156	0.028	0.128	0.00109474
KLF6	4.96e-08	0.223116	0.927	0.845	0.00109479
CREBL2	5.07e-08	-0.172576	0.09	0.216	0.00112014
HYOU1	5.11e-08	-0.237408	0.169	0.311	0.00112878
LGALS9	5.24e-08	-0.297218	0.441	0.556	0.0011573
TICAM1	5.26e-08	0.155654	0.234	0.125	0.00116227
HMGB2	5.29e-08	0.175821	0.565	0.399	0.00116856
MRPL40	5.41e-08	-0.188607	0.113	0.242	0.00119569
ESF1	5.42e-08	-0.149751	0.031	0.132	0.00119785
YPEL3	5.44e-08	0.197753	0.39	0.249	0.00120083
TLNRD1	5.46e-08	0.209382	0.316	0.195	0.0012059
NADK	5.74e-08	0.17439	0.266	0.15	0.00126729
PLAAT4	5.74e-08	-0.218	0.155	0.292	0.00126865
CIAO2A	5.95e-08	-0.234505	0.345	0.487	0.00131501
SLC7A5	6.14e-08	0.191089	0.627	0.469	0.00135489
SORBS3	6.14e-08	-0.144325	0.042	0.149	0.00135682
OAF	6.17e-08	0.104632	0.136	0.056	0.0013622
SLC35E4	6.24e-08	0.0932352	0.116	0.044	0.00137781
AC091271.1	6.25e-08	0.121724	0.147	0.064	0.00138024
APRT	6.44e-08	0.239611	0.715	0.598	0.00142286
AC005264.1	6.45e-08	0.0889391	0.102	0.036	0.00142537
SLC2A3	6.49e-08	0.201633	0.805	0.667	0.00143252
SLC1A4	6.55e-08	-0.162741	0.04	0.144	0.00144648
MAML3	6.75e-08	0.154847	0.209	0.107	0.00149014
FBXO34	6.79e-08	-0.245979	0.119	0.243	0.00149841
GALNT6	6.82e-08	-0.197042	0.062	0.175	0.0015054
IFI44	6.95e-08	-0.168802	0.048	0.156	0.00153479
ABL2	7.02e-08	-0.2744	0.251	0.402	0.00155096
ALKBH7	7.29e-08	0.20464	0.489	0.347	0.00160906
JUND	7.29e-08	-0.363087	0.864	0.896	0.00161073
SEM1	7.54e-08	-0.233272	0.568	0.683	0.00166447
TM2D2	7.63e-08	-0.158383	0.054	0.163	0.00168538
ADPRH	7.65e-08	-0.162256	0.051	0.159	0.00168975
TUT4	7.71e-08	-0.164009	0.04	0.142	0.00170198
LIMK2	7.73e-08	0.175615	0.212	0.111	0.00170724
DTYMK	7.84e-08	-0.168761	0.045	0.151	0.001731
MEA1	7.93e-08	-0.214108	0.203	0.343	0.00175174
GTF3C6	8.03e-08	-0.206213	0.229	0.372	0.00177431
TGFBR1	8.27e-08	-0.188669	0.096	0.218	0.00182699
XRCC6	8.33e-08	-0.226188	0.333	0.485	0.00183887
STK40	8.39e-08	0.153613	0.299	0.176	0.00185204
RPS3	8.47e-08	0.165107	1	0.992	0.00187157
PSMB2	8.55e-08	-0.21331	0.308	0.459	0.00188858
PECAM1	8.57e-08	0.205393	0.489	0.342	0.00189322
GPN3	8.7e-08	-0.145342	0.04	0.142	0.00192218
GCSH	8.83e-08	-0.131672	0.023	0.116	0.00194913
MGLL	9.03e-08	-0.145955	0.014	0.102	0.00199507
VWA5A	9.32e-08	-0.218814	0.014	0.101	0.00205783
BCKDK	9.32e-08	-0.197166	0.184	0.325	0.00205907
SH3KBP1	9.33e-08	0.207499	0.475	0.332	0.00206152
ZMPSTE24	9.68e-08	-0.151894	0.054	0.163	0.00213824
TP53I11	9.75e-08	-0.133332	0.028	0.125	0.00215369
CMSS1	1e-07	-0.149551	0.034	0.134	0.00221134
ADCY3	1.02e-07	-0.137597	0.017	0.106	0.00224191
CKS2	1.06e-07	-0.252266	0.184	0.323	0.00233546
ABCC4	1.06e-07	-0.175708	0.017	0.105	0.00235186
Z93930.2	1.12e-07	0.109602	0.133	0.056	0.00246333
MKI67	1.12e-07	-0.262152	0.028	0.124	0.00247179
FRY	1.16e-07	0.129288	0.136	0.058	0.00256441
KBTBD2	1.17e-07	0.161522	0.209	0.11	0.00258469
NOTCH2NLC	1.18e-07	0.136336	0.172	0.082	0.00260621
SUPT16H	1.21e-07	-0.187366	0.116	0.242	0.00267788
SEL1L3	1.21e-07	-0.158035	0.04	0.14	0.00267922
GCHFR	1.22e-07	-0.33363	0.215	0.343	0.00269415
SNX3	1.23e-07	-0.215475	0.65	0.77	0.00271676
CXCL16	1.24e-07	-0.332106	0.548	0.648	0.00274715
CD47	1.26e-07	-0.219868	0.234	0.375	0.00278221
CXCL5	1.26e-07	-0.572788	0.017	0.104	0.00278537
ATP6V0C	1.27e-07	-0.23493	0.941	0.927	0.00279519
ECHDC2	1.28e-07	-0.127375	0.02	0.11	0.0028294
POLE4	1.28e-07	0.210533	0.469	0.329	0.00283755
C3AR1	1.29e-07	-0.281474	0.339	0.465	0.00284842
AC253572.2	1.3e-07	0.186702	0.155	0.071	0.00287435
ADA2	1.33e-07	0.202918	0.441	0.302	0.00293256
GABPB1-IT1	1.33e-07	0.141094	0.206	0.107	0.0029479
PSMA5	1.35e-07	-0.210967	0.311	0.459	0.0029918
AC090559.1	1.37e-07	0.12808	0.172	0.082	0.00303362
EPS8	1.38e-07	-0.148316	0.04	0.141	0.00303692
CCDC167	1.4e-07	-0.146371	0.056	0.166	0.00309705
MRTO4	1.44e-07	-0.133612	0.028	0.124	0.0031701
CD14	1.48e-07	-0.576737	0.833	0.798	0.00326998
ACTG1	1.5e-07	0.212822	1	0.975	0.00330997
EPHX1	1.51e-07	-0.170144	0.051	0.156	0.00334392
REXO2	1.53e-07	-0.135629	0.048	0.154	0.00337753
PCNA	1.57e-07	-0.177916	0.045	0.147	0.00346996
RMDN3	1.58e-07	-0.144217	0.042	0.144	0.00349681
ZFC3H1	1.63e-07	0.20118	0.333	0.213	0.00360171
FAM20A	1.69e-07	-0.212457	0.116	0.238	0.00374207
TMED2	1.72e-07	-0.232719	0.359	0.495	0.0038024
STAT1	1.72e-07	-0.315236	0.311	0.445	0.00380875
PTGS2	1.73e-07	0.144877	0.302	0.18	0.00381332
DNASE2	1.73e-07	-0.178952	0.11	0.236	0.00382346
LDLRAD4	1.76e-07	-0.313722	0.107	0.227	0.00389403
MRPS15	1.78e-07	-0.204043	0.237	0.378	0.00392332
IL17RA	1.79e-07	0.18187	0.41	0.272	0.00396204
GRN	1.81e-07	-0.504246	0.884	0.868	0.00399452
GALC	1.81e-07	-0.42838	0.065	0.171	0.00400101
PSMC5	1.88e-07	-0.200819	0.266	0.408	0.00414548
SLC38A6	1.89e-07	-0.14056	0.048	0.151	0.00417431
CIB1	1.93e-07	-0.233893	0.458	0.594	0.004269
MMP2-AS1	1.94e-07	-0.1507	0.034	0.13	0.00427733
HEG1	2e-07	-0.131377	0.017	0.103	0.0044215
SLC9A8	2.07e-07	0.140887	0.229	0.124	0.00456707
KCTD12	2.11e-07	-0.277378	0.339	0.478	0.00464905
ARPC2	2.11e-07	-0.216473	0.938	0.94	0.0046566
ATP6V0E2	2.12e-07	-0.128914	0.023	0.112	0.00467406
MRPL52	2.16e-07	-0.242744	0.449	0.561	0.00477278
GOT1	2.19e-07	-0.12876	0.02	0.107	0.00482885
TCEAL3	2.21e-07	-0.168795	0.082	0.197	0.00488323
TAGAP	2.23e-07	0.150416	0.37	0.233	0.00493075
SSR3	2.25e-07	-0.221596	0.418	0.57	0.00496617
CNPY2	2.3e-07	-0.201467	0.234	0.372	0.00508845
SMIM20	2.31e-07	-0.165033	0.09	0.207	0.00509451
IL10RB-DT	2.35e-07	0.16998	0.229	0.127	0.00519548
BCL7C	2.35e-07	-0.190881	0.209	0.348	0.005197
NME4	2.39e-07	-0.191953	0.141	0.269	0.00526984
BAZ1B	2.39e-07	-0.161603	0.076	0.189	0.00527649
MZT2B	2.39e-07	-0.27817	0.627	0.73	0.00528413
TNIK	2.45e-07	-0.163235	0.034	0.128	0.00540541
TRIM28	2.45e-07	-0.188655	0.206	0.349	0.00540557
LRRFIP1	2.48e-07	0.256573	0.814	0.749	0.00546735
PELI2	2.5e-07	0.0998887	0.105	0.04	0.00552151
NCKAP1L	2.53e-07	-0.230774	0.35	0.481	0.00559627
GLA	2.62e-07	-0.265439	0.195	0.327	0.00577828
NCS1	2.63e-07	-0.138414	0.02	0.106	0.00581236
CD300LB	2.73e-07	0.11509	0.13	0.055	0.0060273
OXSR1	2.73e-07	0.190081	0.458	0.319	0.00602764
TIPRL	2.8e-07	-0.173438	0.116	0.239	0.00617358
GOLGB1	2.81e-07	-0.188735	0.178	0.314	0.00620526
FUCA2	2.81e-07	-0.217995	0.234	0.368	0.00620745
FES	2.84e-07	0.16637	0.395	0.258	0.00626159
UQCC3	2.84e-07	-0.140133	0.054	0.158	0.00628126
SGPP1	2.88e-07	-0.13279	0.031	0.124	0.00635461
LSM4	2.94e-07	-0.246287	0.305	0.435	0.00649203
NUB1	2.94e-07	-0.168756	0.09	0.205	0.00649495
SERINC1	2.94e-07	-0.212976	0.249	0.386	0.006497
HIST1H1D	2.95e-07	-0.199437	0.054	0.157	0.00652426
RASSF4	2.97e-07	-0.258112	0.246	0.379	0.00656497
UBE2F	2.98e-07	-0.229615	0.257	0.389	0.00657831
CDC123	3.01e-07	-0.160328	0.082	0.194	0.00665482
RWDD1	3.04e-07	-0.205119	0.257	0.397	0.00671426
LRRFIP2	3.05e-07	0.19523	0.364	0.239	0.0067268
MRPL24	3.05e-07	-0.16513	0.099	0.216	0.00674355
SLC8B1	3.06e-07	-0.172192	0.113	0.234	0.00674932
CCRL2	3.07e-07	0.248955	0.359	0.239	0.00677137
MFGE8	3.3e-07	0.140375	0.212	0.113	0.00729256
CHMP5	3.33e-07	-0.158635	0.155	0.291	0.00734411
ST8SIA4	3.33e-07	-0.195038	0.127	0.25	0.00735463
MOB3A	3.37e-07	0.175976	0.359	0.233	0.00744561
PRDX3	3.37e-07	-0.259682	0.395	0.506	0.00745256
ATP6V1F	3.45e-07	-0.280114	0.797	0.859	0.00762077
FAM49B	3.51e-07	-0.242023	0.458	0.576	0.00776076
CRTAP	3.57e-07	0.262932	0.554	0.449	0.00788413
PSMC3	3.58e-07	-0.189772	0.209	0.346	0.00790753
AQP3	3.6e-07	-0.166703	0.034	0.127	0.0079468
MRPL27	3.64e-07	-0.174285	0.144	0.271	0.00804326
AGGF1	3.73e-07	-0.147024	0.062	0.168	0.0082375
GBGT1	3.76e-07	-0.157134	0.082	0.193	0.00829327
COX5A	3.83e-07	-0.209108	0.624	0.75	0.00845988
CD180	3.83e-07	-0.132648	0.028	0.118	0.00846091
HADH	3.88e-07	-0.158005	0.065	0.17	0.00856915
NIBAN1	3.91e-07	-0.208685	0.147	0.271	0.00864381
RRBP1	3.99e-07	-0.212026	0.353	0.494	0.00880159
PRRC1	4.05e-07	-0.126152	0.023	0.109	0.00894164
COX7C	4.22e-07	0.200431	0.946	0.914	0.00932268
MAPKAPK2	4.24e-07	0.227921	0.427	0.304	0.00936729
PILRA	4.27e-07	0.186964	0.475	0.332	0.00943403
MFAP1	4.53e-07	-0.124077	0.023	0.108	0.01
TRIM7	4.57e-07	0.0961885	0.107	0.042	0.0100921
CDK2AP1	4.58e-07	-0.22274	0.212	0.342	0.0101207
COX14	4.6e-07	-0.185211	0.308	0.452	0.0101535
CSNK1A1	4.63e-07	0.243232	0.644	0.536	0.0102176
ERN1	4.65e-07	0.216106	0.297	0.187	0.0102758
ATP2A2	4.71e-07	-0.278539	0.384	0.507	0.0103941
DARS	4.79e-07	-0.196916	0.167	0.294	0.0105689
PTPRJ	4.83e-07	-0.189432	0.169	0.298	0.010671
HDLBP	5.13e-07	-0.242961	0.424	0.543	0.0113301
C15orf48	5.17e-07	-0.417666	0.192	0.332	0.0114134
ETNK1	5.24e-07	-0.185539	0.127	0.247	0.0115703
ELL	5.24e-07	0.154622	0.246	0.142	0.0115822
CDKN2AIP	5.33e-07	-0.138491	0.037	0.129	0.0117615
TBC1D14	5.33e-07	-0.195066	0.133	0.251	0.0117692
CNRIP1	5.53e-07	-0.169099	0.02	0.103	0.0122058
ATIC	5.54e-07	-0.138149	0.056	0.158	0.0122369
CCDC50	5.6e-07	-0.183746	0.124	0.243	0.0123712
CCDC18	5.69e-07	0.114504	0.186	0.095	0.0125764
ATF7IP	5.71e-07	-0.159564	0.045	0.141	0.0126107
ATP5MF	5.84e-07	-0.229736	0.768	0.824	0.0128895
AFF1	6.07e-07	-0.189641	0.133	0.254	0.013398
LARS	6.1e-07	-0.163862	0.144	0.268	0.0134815
ARHGEF10L	6.15e-07	-0.12869	0.031	0.12	0.013581
NDUFC1	6.15e-07	-0.204807	0.345	0.483	0.0135867
PSMD1	6.23e-07	-0.182632	0.186	0.318	0.0137483
PLOD1	6.31e-07	-0.170806	0.105	0.219	0.0139452
SNRNP25	6.36e-07	-0.177598	0.107	0.221	0.0140469
ITGA4	6.41e-07	-0.217134	0.136	0.259	0.0141502
PAICS	6.55e-07	-0.135785	0.037	0.128	0.0144621
SLIRP	6.56e-07	-0.25135	0.415	0.533	0.0144961
COX20	6.63e-07	-0.164402	0.181	0.315	0.0146398
LIMK1	6.65e-07	-0.141773	0.051	0.148	0.0146796
EIF2B3	6.68e-07	-0.116506	0.028	0.116	0.0147444
RHOA	6.72e-07	-0.206152	0.955	0.954	0.0148353
MYO7A	6.74e-07	-0.131715	0.037	0.128	0.0148907
LBH	6.78e-07	-0.148024	0.023	0.106	0.0149798
CLIC2	6.83e-07	-0.117512	0.023	0.106	0.0150857
PPDPF	6.85e-07	-0.317426	0.819	0.853	0.0151203
SIPA1L2	6.98e-07	-0.121998	0.023	0.106	0.0154254
SLC6A6	7.12e-07	0.192643	0.381	0.259	0.0157252
MROH1	7.17e-07	-0.13644	0.048	0.144	0.015834
TUBB3	7.17e-07	-0.150032	0.031	0.119	0.0158425
BORCS7	7.35e-07	0.173512	0.311	0.197	0.016227
PNPO	7.42e-07	-0.118712	0.025	0.11	0.0163907
AL392172.1	7.46e-07	-0.139109	0.051	0.148	0.0164837
CHD1	7.67e-07	0.239227	0.568	0.442	0.0169416
HCFC1R1	7.68e-07	-0.21932	0.282	0.417	0.0169616
RELB	7.77e-07	0.155832	0.418	0.283	0.0171496
SET	7.82e-07	-0.2303	0.492	0.615	0.0172623
CPVL	7.84e-07	0.168048	0.579	0.439	0.0173212
SLC39A7	8.12e-07	-0.167923	0.079	0.184	0.0179426
PSMA3	8.15e-07	-0.182094	0.206	0.337	0.0180004
SESN2	8.3e-07	-0.288846	0.282	0.404	0.0183358
CEACAM4	8.43e-07	0.125399	0.178	0.091	0.0186095
LEPROTL1	8.49e-07	-0.22337	0.136	0.25	0.0187404
ALG5	8.49e-07	-0.168088	0.09	0.198	0.0187446
HNRNPA0	8.5e-07	0.169339	0.545	0.395	0.0187726
DENND11	8.58e-07	-0.136049	0.04	0.131	0.0189382
TRIM14	9.05e-07	-0.160389	0.082	0.188	0.0199916
TSR1	9.17e-07	-0.118018	0.025	0.109	0.0202461
DHX29	9.24e-07	-0.155289	0.079	0.185	0.0204065
PLEKHM1	9.27e-07	0.141526	0.237	0.135	0.0204713
FLVCR2	9.57e-07	-0.143985	0.056	0.154	0.0211269
GLTP	9.66e-07	0.160753	0.249	0.147	0.0213304
NAF1	9.85e-07	0.316261	0.333	0.226	0.0217563
CCSAP	1.02e-06	-0.11444	0.028	0.114	0.0224302
RFC2	1.02e-06	-0.144539	0.054	0.15	0.022476
CTSH	1.03e-06	-0.313107	0.593	0.663	0.0226995
NACC2	1.03e-06	0.108	0.136	0.062	0.0227519
ERICH1	1.03e-06	0.164266	0.322	0.206	0.0228288
PSMD3	1.04e-06	-0.175326	0.13	0.246	0.0228607
YWHAE	1.05e-06	-0.236561	0.585	0.691	0.0231558
ADM	1.07e-06	0.137173	0.415	0.279	0.023609
DSE	1.08e-06	0.297334	0.576	0.475	0.0239457
TMEM50A	1.09e-06	-0.201731	0.441	0.571	0.0240088
SEPTIN10	1.11e-06	-0.145306	0.054	0.15	0.024515
TIMM17B	1.12e-06	0.148107	0.288	0.178	0.0246819
PABPC4	1.12e-06	-0.228903	0.294	0.422	0.0247054
BSCL2	1.12e-06	-0.148525	0.088	0.195	0.0247252
PFN1	1.13e-06	-0.204602	1	0.987	0.024896
MAP4K3-DT	1.13e-06	-0.141224	0.054	0.149	0.025054
MSANTD3	1.14e-06	-0.124411	0.028	0.112	0.0251824
NPTN	1.14e-06	-0.193818	0.24	0.371	0.0251935
SRRM2	1.15e-06	0.217589	0.799	0.69	0.0254647
HSD17B4	1.16e-06	-0.185935	0.203	0.333	0.0256001
CCDC88A	1.17e-06	-0.235408	0.449	0.578	0.0257573
ANKRD37	1.17e-06	-0.209835	0.107	0.22	0.025944
GSTO1	1.18e-06	-0.23445	0.686	0.783	0.0261242
TMC6	1.2e-06	-0.164799	0.11	0.222	0.026433
ULK1	1.22e-06	0.114106	0.15	0.072	0.0269994
SNRNP200	1.23e-06	-0.177926	0.153	0.272	0.0272369
GFPT1	1.24e-06	-0.141454	0.054	0.15	0.0273069
DUSP23	1.24e-06	-0.19806	0.28	0.407	0.0273256
ITM2C	1.24e-06	-0.18963	0.025	0.107	0.0273718
HIST1H1B	1.26e-06	-0.216957	0.025	0.107	0.0278237
FLOT2	1.38e-06	0.183986	0.367	0.249	0.0304931
RECQL	1.4e-06	-0.164799	0.113	0.225	0.0310169
PHACTR2	1.41e-06	-0.188735	0.195	0.319	0.0310857
PPP4R2	1.41e-06	0.199237	0.412	0.293	0.0310928
EEF1G	1.41e-06	0.18008	0.918	0.868	0.0312
SAV1	1.43e-06	-0.146925	0.062	0.16	0.0315716
CCDC170	1.46e-06	-0.119917	0.023	0.102	0.0322408
YIPF2	1.46e-06	-0.12063	0.034	0.12	0.0322954
EEF1B2	1.48e-06	0.173005	0.935	0.901	0.0326268
NCOA4	1.49e-06	0.184514	0.537	0.409	0.0329421
ZNF276	1.5e-06	0.106619	0.133	0.061	0.0332347
CHP1	1.51e-06	0.190405	0.424	0.302	0.0332712
RASSF5	1.53e-06	0.181206	0.407	0.282	0.0337587
MIS18BP1	1.56e-06	-0.199318	0.172	0.295	0.0345579
HIST1H2BC	1.57e-06	-0.15412	0.04	0.127	0.0345943
PLOD3	1.57e-06	-0.141057	0.076	0.179	0.0347058
PPCDC	1.59e-06	0.0944791	0.13	0.059	0.0350408
STK17A	1.61e-06	0.18528	0.35	0.23	0.0355424
ROGDI	1.63e-06	0.136267	0.215	0.121	0.0360128
GBP5	1.65e-06	-0.155396	0.071	0.171	0.0364994
PIP5K1C	1.66e-06	-0.158243	0.102	0.21	0.0366722
CAPRIN1	1.67e-06	-0.198069	0.246	0.372	0.0367866
MAP3K2	1.67e-06	0.20635	0.573	0.443	0.036797
MZT2A	1.67e-06	-0.209281	0.274	0.405	0.0369002
HSPA1A	1.69e-06	0.575589	0.763	0.641	0.0374156
ZNF487	1.7e-06	0.0873466	0.116	0.05	0.0376065
AMPD3	1.71e-06	-0.132871	0.062	0.161	0.0376728
AC008875.3	1.71e-06	0.114192	0.138	0.065	0.0377309
ZNF267	1.73e-06	0.221586	0.472	0.355	0.0382877
ATF4	1.75e-06	0.206492	0.534	0.413	0.0386618
CYBB	1.75e-06	-0.450109	0.766	0.756	0.0386793
METRN	1.77e-06	-0.11688	0.037	0.124	0.0390789
PIKFYVE	1.77e-06	-0.162551	0.11	0.221	0.039146
TMEM106C	1.78e-06	-0.137985	0.025	0.105	0.0392264
AHCTF1	1.78e-06	0.148258	0.263	0.158	0.0392571
HAS1	1.78e-06	0.118189	0.11	0.046	0.0392693
ARRDC1	1.81e-06	0.122161	0.246	0.144	0.0400066
PFDN2	1.81e-06	-0.17	0.229	0.361	0.040021
FAM228B	1.84e-06	0.09306	0.127	0.057	0.0406827
TPR	1.88e-06	-0.191141	0.232	0.364	0.0416103
RSF1	1.92e-06	-0.158375	0.099	0.206	0.0423052
ARPC3	1.95e-06	0.183878	0.975	0.955	0.0429685
APPL2	1.95e-06	-0.120453	0.031	0.114	0.0431616
RAP2B	1.96e-06	0.177879	0.415	0.294	0.0433115
ATAD2	1.97e-06	-0.147626	0.028	0.109	0.0434328
CLEC7A	1.97e-06	0.239371	0.763	0.649	0.0435235
CPED1	2e-06	-0.124716	0.04	0.127	0.0441969
ARPIN	2.02e-06	-0.13027	0.048	0.139	0.0445736
ABCC5	2.04e-06	-0.114352	0.023	0.101	0.0451471
EIF3G	2.06e-06	0.22729	0.613	0.507	0.0455346
CD3E	2.07e-06	-0.305633	0.051	0.139	0.0456377
DAAM1	2.09e-06	-0.111274	0.025	0.105	0.0461783
AC244090.1	2.09e-06	-0.123708	0.04	0.126	0.0462253
ZCRB1	2.09e-06	-0.168016	0.153	0.271	0.0462353
RNF144B	2.11e-06	0.247356	0.384	0.269	0.0465728
KLHL21	2.13e-06	0.139283	0.198	0.109	0.0470791
TMUB1	2.13e-06	-0.166207	0.127	0.239	0.0471392
ILF2	2.15e-06	-0.181053	0.234	0.361	0.0475906
NF1	2.16e-06	-0.128652	0.079	0.181	0.0476531
ZNF22	2.16e-06	-0.117512	0.028	0.109	0.0477224
ZBTB20	2.17e-06	-0.125461	0.023	0.1	0.0480138
RBBP8	2.21e-06	-0.201985	0.099	0.205	0.0487835
CXorf40A	2.21e-06	-0.122691	0.023	0.1	0.0487989
SERPINF1	2.26e-06	-0.133332	0.023	0.101	0.0498055
LINC01128	2.3e-06	-0.125426	0.031	0.113	0.0506828
RTN4	2.3e-06	-0.202291	0.554	0.681	0.0508263
TM6SF1	2.3e-06	-0.159498	0.073	0.171	0.0508942
YTHDC1	2.32e-06	0.17789	0.424	0.298	0.0512861
CCT7	2.32e-06	-0.178841	0.218	0.344	0.0513255
COMMD6	2.33e-06	0.218749	0.788	0.727	0.0515231
HIST1H3D	2.35e-06	-0.150216	0.031	0.113	0.0518852
CDC42BPB	2.37e-06	-0.130039	0.054	0.146	0.0524192
CAP1	2.38e-06	-0.23194	0.701	0.767	0.0526431
SNUPN	2.42e-06	-0.109332	0.034	0.118	0.0535111
MEF2D	2.44e-06	0.127666	0.285	0.175	0.0539045
GORASP2	2.46e-06	-0.143642	0.076	0.176	0.0542272
SUMO2	2.49e-06	-0.19597	0.726	0.786	0.0549705
SRC	2.51e-06	-0.106185	0.023	0.1	0.0555349
ZNF277	2.52e-06	0.11054	0.175	0.091	0.0557093
PTPN1	2.53e-06	0.182829	0.565	0.437	0.0559819
UBAC1	2.59e-06	-0.174163	0.186	0.309	0.057236
EIF4EBP2	2.63e-06	0.145477	0.367	0.245	0.0581008
PAX8	2.64e-06	-0.11738	0.034	0.117	0.0583726
MAP1LC3A	2.65e-06	-0.117512	0.028	0.108	0.0584533
SQOR	2.67e-06	-0.185109	0.37	0.491	0.0590137
SEL1L	2.71e-06	-0.182015	0.158	0.276	0.0597816
SMDT1	2.73e-06	0.218112	0.588	0.481	0.060195
POLR3K	2.76e-06	-0.11444	0.034	0.117	0.0609678
APOBEC3G	2.79e-06	-0.139964	0.034	0.117	0.0616103
MAFK	2.85e-06	0.106349	0.144	0.07	0.0628299
GNB4	2.9e-06	-0.182031	0.181	0.298	0.0640269
CREBBP	2.98e-06	0.128729	0.299	0.188	0.0657165
SMARCA2	2.98e-06	-0.191424	0.141	0.251	0.0657984
CDK16	2.99e-06	-0.14953	0.085	0.185	0.0660215
IL18	3.01e-06	-0.223882	0.234	0.353	0.066517
HADHA	3.04e-06	0.231292	0.579	0.483	0.0670883
NDUFS8	3.06e-06	-0.205183	0.356	0.478	0.0674745
RCN2	3.13e-06	-0.12507	0.04	0.124	0.0690497
GK5	3.13e-06	0.113387	0.144	0.071	0.0691262
S100A10	3.22e-06	0.12723	0.992	0.94	0.0710386
DRAM1	3.26e-06	-0.163281	0.164	0.284	0.0720474
ARPC1B	3.27e-06	0.177538	0.958	0.893	0.072147
ENO1	3.27e-06	-0.297266	0.918	0.906	0.0721503
ALOX15B	3.31e-06	0.101931	0.144	0.07	0.0731716
USP14	3.32e-06	-0.156378	0.136	0.249	0.0733575
CLPX	3.33e-06	-0.113356	0.028	0.107	0.0735094
CCL20	3.37e-06	-1.03883	0.288	0.398	0.074383
CIAO2B	3.37e-06	-0.184598	0.449	0.574	0.0744176
SNU13	3.4e-06	-0.195088	0.395	0.533	0.0750743
R3HDM4	3.45e-06	0.153289	0.339	0.226	0.0761569
PELI1	3.46e-06	0.168764	0.401	0.278	0.0764318
ERGIC1	3.53e-06	0.174486	0.328	0.219	0.0779788
PBDC1	3.61e-06	-0.145877	0.088	0.188	0.0797053
NDUFB8	3.61e-06	-0.188414	0.492	0.631	0.0797139
SPTY2D1	3.63e-06	0.203429	0.282	0.181	0.0801441
IL18BP	3.66e-06	-0.14582	0.065	0.158	0.0808116
STAM	3.72e-06	-0.12711	0.04	0.123	0.082181
NR4A1	3.75e-06	-0.572348	0.647	0.691	0.0828609
LIPA	3.8e-06	-0.266453	0.192	0.306	0.0838813
ANP32E	3.8e-06	-0.196947	0.15	0.26	0.0840047
FNIP1	3.82e-06	0.150695	0.342	0.227	0.0844344
TOM1	3.83e-06	0.179649	0.537	0.413	0.0845126
GRK2	3.84e-06	0.181912	0.446	0.325	0.0847455
MPV17	3.85e-06	-0.160023	0.172	0.29	0.0849492
HIGD1A	3.92e-06	-0.15944	0.161	0.279	0.0865711
OSBPL3	3.92e-06	-0.126952	0.037	0.119	0.0866535
EMB	3.94e-06	0.108499	0.254	0.15	0.0870249
ERH	3.95e-06	-0.189959	0.336	0.464	0.0872089
CREB3	3.96e-06	-0.117666	0.056	0.148	0.0874967
ZMYND8	3.97e-06	-0.127944	0.042	0.127	0.0876203
ADCK2	3.98e-06	-0.116196	0.04	0.123	0.0877849
PMAIP1	4.01e-06	-0.494626	0.107	0.204	0.0886015
PSMC1	4.01e-06	-0.178571	0.169	0.284	0.0886388
RPL12	4.06e-06	0.160908	1	0.994	0.0897342
ZFP36L1	4.11e-06	-0.307715	0.548	0.68	0.0907951
TSPAN4	4.13e-06	-0.150831	0.119	0.227	0.0912404
IL13RA1	4.14e-06	-0.2012	0.376	0.503	0.0913276
MPZL1	4.14e-06	-0.1488	0.093	0.195	0.0915104
TOMM7	4.14e-06	0.177945	0.898	0.839	0.0915163
CCNI	4.15e-06	0.170077	0.808	0.756	0.0916243
CD3D	4.21e-06	-0.240007	0.037	0.117	0.0929577
OSTF1	4.25e-06	-0.204523	0.429	0.542	0.0938748
WWP1	4.3e-06	-0.14025	0.056	0.147	0.0948524
ARF5	4.38e-06	0.214448	0.653	0.548	0.0966253
TRIO	4.41e-06	-0.151954	0.096	0.198	0.0973316
B4GALT5	4.41e-06	0.0892514	0.266	0.158	0.097457
CH25H	4.42e-06	-0.30743	0.076	0.171	0.0976888
ARRDC4	4.48e-06	-0.208538	0.054	0.141	0.0989517
CDC27	4.58e-06	-0.134573	0.068	0.161	0.101248
C1QBP	4.6e-06	-0.189782	0.297	0.419	0.101644
MRPL20	4.62e-06	-0.187241	0.308	0.432	0.101976
PPP2R2D	4.63e-06	0.136075	0.257	0.158	0.102186
VDAC2	4.7e-06	-0.185831	0.441	0.57	0.103844
UCP2	4.71e-06	-0.246132	0.517	0.624	0.104016
PHB	4.79e-06	-0.189055	0.251	0.37	0.105746
MRPS28	4.84e-06	-0.128488	0.065	0.157	0.106968
TMEM236	4.89e-06	-0.127058	0.048	0.134	0.10804
RPL7L1	4.92e-06	-0.139468	0.082	0.18	0.108583
ITSN1	4.94e-06	-0.13549	0.071	0.165	0.109202
GTF3A	5e-06	-0.224464	0.364	0.486	0.110331
PSENEN	5.09e-06	-0.196038	0.254	0.368	0.112347
RAB21	5.1e-06	0.19293	0.489	0.372	0.112541
LAMP2	5.1e-06	-0.226994	0.294	0.406	0.112717
PIM2	5.13e-06	-0.251384	0.048	0.133	0.113329
BZW1	5.2e-06	0.209192	0.61	0.502	0.114922
SORL1	5.26e-06	0.162382	0.347	0.231	0.116115
FLT1	5.3e-06	0.201952	0.291	0.184	0.117054
RTCB	5.38e-06	-0.142173	0.116	0.222	0.118911
EMG1	5.41e-06	-0.116694	0.037	0.117	0.119519
CASP3	5.42e-06	-0.11857	0.034	0.113	0.119643
KTN1	5.45e-06	-0.184176	0.393	0.526	0.120334
NOCT	5.45e-06	0.129797	0.195	0.109	0.120345
P2RX1	5.51e-06	0.0966084	0.164	0.084	0.12173
LMO2	5.61e-06	-0.143413	0.11	0.217	0.123796
CBX1	5.66e-06	-0.149071	0.088	0.185	0.124946
TRIP11	5.67e-06	-0.125329	0.062	0.153	0.125206
RB1CC1	5.68e-06	0.201394	0.336	0.232	0.125518
TM9SF1	5.72e-06	-0.118024	0.059	0.15	0.126305
PER1	5.77e-06	-0.217623	0.274	0.396	0.127425
DOK3	5.85e-06	0.149248	0.28	0.179	0.129176
HCAR3	5.88e-06	0.173481	0.201	0.114	0.129802
ZDHHC20	5.99e-06	0.191199	0.412	0.299	0.132254
NDUFB4	6.03e-06	-0.187366	0.483	0.607	0.133175
COA4	6.08e-06	-0.130612	0.113	0.22	0.134226
FAH	6.19e-06	-0.145778	0.085	0.181	0.136792
GDE1	6.22e-06	-0.142784	0.09	0.189	0.137321
SNAPC1	6.3e-06	-0.174812	0.065	0.155	0.139164
PRADC1	6.33e-06	-0.109745	0.04	0.121	0.139875
SLC1A5	6.41e-06	-0.17225	0.116	0.218	0.141653
KCTD5	6.51e-06	-0.116196	0.04	0.12	0.143751
ITGB2-AS1	6.53e-06	0.0968615	0.161	0.083	0.144301
HNRNPK	6.56e-06	-0.187167	0.593	0.699	0.14493
NIT2	6.57e-06	-0.118378	0.065	0.157	0.145157
RASGEF1B	6.63e-06	0.183273	0.585	0.457	0.14644
SCOC	6.77e-06	-0.110631	0.045	0.129	0.149469
RELT	6.79e-06	0.164016	0.41	0.294	0.149881
ITM2B	6.89e-06	-0.368271	0.946	0.948	0.152051
YWHAB	6.95e-06	0.207063	0.864	0.799	0.153591
SIK1B	7.1e-06	-0.126386	0.048	0.132	0.156791
MAP7D1	7.24e-06	-0.143874	0.175	0.293	0.159859
CWC15	7.32e-06	-0.148809	0.141	0.252	0.161693
BTBD7	7.34e-06	0.209639	0.294	0.194	0.161993
SCML1	7.47e-06	-0.132427	0.048	0.132	0.165004
NEU1	7.48e-06	-0.196743	0.215	0.33	0.165088
G3BP2	7.49e-06	-0.188318	0.169	0.278	0.165423
MS4A14	7.64e-06	-0.131798	0.059	0.147	0.168778
BNIP2	7.66e-06	0.193324	0.486	0.377	0.169187
PTP4A2	7.7e-06	0.203815	0.63	0.533	0.169939
POLD2	7.81e-06	-0.128036	0.056	0.143	0.17242
SSBP1	7.9e-06	-0.1591	0.311	0.441	0.174443
COPB2	7.94e-06	-0.174445	0.164	0.273	0.17532
HES1	7.98e-06	-0.235119	0.056	0.141	0.176305
SCCPDH	8e-06	-0.147653	0.113	0.216	0.176736
REX1BD	8.13e-06	-0.19903	0.477	0.586	0.179482
ANXA5	8.33e-06	-0.200209	0.958	0.95	0.183905
TENT5C	8.46e-06	-0.17862	0.042	0.123	0.186733
INSIG2	8.49e-06	-0.110579	0.028	0.102	0.18756
TNFRSF1A	8.5e-06	0.248936	0.497	0.4	0.187636
STAT6	8.73e-06	0.14956	0.319	0.212	0.19282
IFI44L	8.77e-06	-0.141751	0.034	0.11	0.193782
RBM28	8.79e-06	-0.11861	0.045	0.127	0.194133
MIR155HG	8.81e-06	-0.222683	0.093	0.189	0.194652
PLXDC2	8.96e-06	-0.259829	0.489	0.567	0.197947
FUS	8.97e-06	-0.225626	0.542	0.644	0.198012
CHIC2	8.99e-06	0.151688	0.282	0.184	0.198528
ILK	9.08e-06	-0.176132	0.302	0.42	0.200602
CLIP2	9.19e-06	-0.106144	0.031	0.106	0.203016
KCNK6	9.27e-06	-0.118902	0.071	0.163	0.20465
POLE3	9.28e-06	-0.146883	0.121	0.227	0.20496
MAGT1	9.31e-06	-0.146697	0.121	0.226	0.205563
GSTM4	9.42e-06	-0.120995	0.051	0.134	0.208034
CDK6	9.44e-06	-0.123362	0.042	0.122	0.208398
ISCU	9.5e-06	-0.209693	0.246	0.356	0.209869
DSC2	9.54e-06	-0.156979	0.127	0.233	0.210758
SLK	9.61e-06	-0.12266	0.105	0.206	0.212132
PDCD5	9.64e-06	-0.16027	0.271	0.399	0.212848
ME1	9.65e-06	-0.127214	0.051	0.134	0.213132
ATP2C1	9.69e-06	-0.169318	0.13	0.233	0.213997
SUPT6H	9.76e-06	0.170279	0.364	0.256	0.215634
CITED2	9.82e-06	-0.443613	0.379	0.477	0.216885
GCC2	9.98e-06	-0.180759	0.13	0.232	0.220349
GOT2	1e-05	-0.113844	0.042	0.122	0.221199
SEC11C	1.02e-05	-0.209671	0.195	0.307	0.225277
CUX1	1.03e-05	0.21093	0.398	0.299	0.226666
ANAPC16	1.04e-05	0.17366	0.641	0.524	0.229325
AMDHD2	1.04e-05	-0.123186	0.054	0.137	0.230309
RDX	1.05e-05	-0.151691	0.119	0.222	0.231438
FKBP4	1.06e-05	-0.194331	0.161	0.272	0.234449
ABCC1	1.08e-05	-0.178805	0.102	0.197	0.238674
HINT3	1.08e-05	-0.129298	0.04	0.118	0.238681
SYNE1	1.1e-05	-0.111909	0.045	0.127	0.242584
NSMCE3	1.12e-05	-0.143549	0.045	0.125	0.246549
APEX1	1.12e-05	-0.16124	0.254	0.375	0.247893
PPP1R15B	1.15e-05	0.189599	0.429	0.32	0.253215
KIF5B	1.15e-05	-0.201691	0.356	0.469	0.254202
TMEM70	1.16e-05	-0.166467	0.141	0.245	0.255074
RRP1B	1.16e-05	-0.109539	0.04	0.118	0.255491
PSEN1	1.16e-05	0.157488	0.316	0.213	0.256224
ANKRD39	1.18e-05	-0.103142	0.031	0.105	0.260609
MPHOSPH8	1.19e-05	-0.170193	0.138	0.242	0.262014
ARMCX6	1.2e-05	-0.11002	0.04	0.117	0.265559
TBC1D9B	1.22e-05	-0.146414	0.116	0.217	0.268775
XAF1	1.22e-05	-0.12622	0.071	0.163	0.270175
SLC25A40	1.23e-05	-0.122345	0.051	0.133	0.270639
CSF1	1.23e-05	-0.242484	0.037	0.113	0.2707
ATF6	1.24e-05	-0.19466	0.167	0.273	0.273403
MRPL14	1.25e-05	-0.16889	0.178	0.288	0.275889
KPNA4	1.28e-05	0.19263	0.387	0.287	0.283718
C12orf49	1.29e-05	-0.137107	0.051	0.132	0.284118
CLK1	1.29e-05	-0.202348	0.285	0.404	0.284732
TMX3	1.29e-05	-0.111994	0.045	0.125	0.285556
ENTPD1	1.31e-05	-0.195979	0.144	0.247	0.28959
UBE2Q2	1.31e-05	-0.126626	0.096	0.195	0.289733
COA6	1.31e-05	-0.148892	0.119	0.219	0.290334
IDH3B	1.33e-05	0.116453	0.294	0.19	0.293063
DCK	1.33e-05	-0.120342	0.054	0.137	0.293974
MRAS	1.35e-05	-0.115284	0.051	0.133	0.297962
ETS1	1.36e-05	-0.263124	0.065	0.149	0.299785
R3HDM2	1.36e-05	0.125686	0.263	0.166	0.30028
TWF1	1.38e-05	-0.169698	0.192	0.304	0.303713
RAB11FIP1	1.39e-05	0.15919	0.297	0.196	0.307694
HPRT1	1.4e-05	-0.143789	0.169	0.28	0.30867
ZNF524	1.41e-05	0.125969	0.234	0.144	0.311296
SRP9	1.43e-05	-0.175132	0.35	0.465	0.315064
IRAK2	1.43e-05	0.143829	0.203	0.12	0.315675
AL021155.5	1.43e-05	0.114825	0.133	0.066	0.316815
STOML2	1.45e-05	-0.162836	0.175	0.282	0.319723
LSM5	1.46e-05	-0.165431	0.198	0.31	0.321848
VARS	1.46e-05	-0.113161	0.045	0.124	0.32189
OAS3	1.47e-05	-0.13564	0.048	0.127	0.325461
EPHB2	1.48e-05	-0.116383	0.042	0.12	0.326054
ROMO1	1.48e-05	-0.217451	0.718	0.787	0.326138
EBNA1BP2	1.48e-05	-0.146656	0.11	0.207	0.327666
NAB1	1.52e-05	0.111252	0.192	0.11	0.335923
CDK17	1.53e-05	-0.167881	0.076	0.163	0.338546
TMOD3	1.53e-05	-0.175984	0.331	0.452	0.33889
STXBP2	1.55e-05	0.121109	0.703	0.583	0.3421
AC007952.4	1.57e-05	0.0704606	0.102	0.045	0.346675
BTF3L4	1.58e-05	-0.152012	0.195	0.307	0.347878
THOC3	1.58e-05	-0.0983066	0.04	0.116	0.349137
SNAP29	1.59e-05	-0.12495	0.133	0.24	0.351131
SARNP	1.61e-05	-0.17565	0.167	0.272	0.3548
PARP4	1.64e-05	-0.127456	0.096	0.191	0.362256
DNM2	1.64e-05	-0.16906	0.444	0.571	0.362585
NSFL1C	1.65e-05	-0.143204	0.144	0.249	0.364671
AC006449.6	1.66e-05	0.108	0.124	0.061	0.36709
PCM1	1.67e-05	-0.17664	0.212	0.324	0.369368
DOCK7	1.7e-05	-0.104286	0.037	0.111	0.375619
NOP56	1.72e-05	-0.124929	0.088	0.181	0.378892
CCNYL1	1.72e-05	-0.133526	0.071	0.157	0.380702
AK2	1.73e-05	-0.142914	0.189	0.301	0.382446
BCKDHA	1.74e-05	0.124841	0.229	0.14	0.383497
DENND1B	1.74e-05	-0.13039	0.068	0.155	0.384834
IFITM3	1.75e-05	0.0395713	0.856	0.758	0.38671
YIF1A	1.76e-05	-0.144185	0.161	0.268	0.387683
TET3	1.77e-05	0.115902	0.175	0.098	0.391512
[truncated: 4,116 more rows]
