# Supplementary material for: Immune microenvironment remodeling after radiation of a progressing brain metastasis
Source: Cell Rep Med. 2023 May 19;4(6):101054. doi: 10.1016/j.xcrm.2023.101054 (PMC10313918; doi:10.1016/j.xcrm.2023.101054)
Supplement: Table S3. Results of gene expression enrichment analysis (GSEA) between bulk RNA-seq data from the untreated and irradiated tumors, related to Figure 5 [file mmc4.xlsx]

## Sheet: Readme
The following table lists significant (padj < 0.05) pathways in the Hallmark and Curated gene sets between the irradiated and untreated tumor using bulk RNA-seq data. A positive score indicates enrichment in the untreated tumor.
P values and associated errors should be interpreted with extreme caution given the limited sample number in the study.

## Sheet: gsea_results
pathway	pval	padj	log2err	ES	NES
COLDREN_GEFITINIB_RESISTANCE_DN	1e-10	7.35265e-08	NA	0.807931	1.79802
CREIGHTON_ENDOCRINE_THERAPY_RESISTANCE_3	1.03182e-10	7.35265e-08	0.265953	0.68719	1.56266
CREIGHTON_ENDOCRINE_THERAPY_RESISTANCE_5	1e-10	7.35265e-08	NA	0.740011	1.67734
DUTERTRE_ESTRADIOL_RESPONSE_24HR_DN	1e-10	7.35265e-08	NA	0.769679	1.74415
GOZGIT_ESR1_TARGETS_DN	1e-10	7.35265e-08	NA	0.689371	1.56762
KEGG_RIBOSOME	1e-10	7.35265e-08	NA	-0.844973	-2.3317
NUYTTEN_NIPP1_TARGETS_DN	1.06387e-10	7.35265e-08	0.265953	0.667846	1.51841
SCHAEFFER_PROSTATE_DEVELOPMENT_48HR_UP	1e-10	7.35265e-08	NA	0.762684	1.72578
CHARAFE_BREAST_CANCER_LUMINAL_VS_MESENCHYMAL_UP	1.48798e-10	9.14114e-08	0.262013	0.730481	1.65763
REACTOME_NONSENSE_MEDIATED_DECAY_NMD_INDEPENDENT_OF_THE_EXON_JUNCTION_COMPLEX_EJC	4.09736e-10	2.26543e-07	0.258013	-0.809939	-2.26479
REACTOME_EUKARYOTIC_TRANSLATION_INITIATION	1.41157e-09	7.09507e-07	0.24982	-0.762459	-2.13494
REACTOME_SELENOAMINO_ACID_METABOLISM	3.26288e-09	1.50337e-06	0.245621	-0.775912	-2.14444
MCBRYAN_PUBERTAL_BREAST_3_4WK_UP	5.02353e-09	2.13655e-06	0.241349	0.79804	1.76593
MASSARWEH_TAMOXIFEN_RESISTANCE_UP	6.90956e-09	2.72878e-06	0.241349	0.688009	1.56153
BRUECKNER_TARGETS_OF_MIRLET7A3_UP	1.76878e-08	6.51973e-06	0.232569	0.858581	1.84774
KOINUMA_TARGETS_OF_SMAD2_OR_SMAD3	3.6938e-08	1.20135e-05	0.228053	0.642906	1.46293
REACTOME_REGULATION_OF_EXPRESSION_OF_SLITS_AND_ROBOS	3.47862e-08	1.20135e-05	0.228053	-0.675864	-1.99752
MCBRYAN_PUBERTAL_BREAST_4_5WK_UP	6.57473e-08	1.75012e-05	0.223445	0.758687	1.69146
REACTOME_INFLUENZA_INFECTION	6.34398e-08	1.75012e-05	0.223445	-0.681521	-2.00497
REACTOME_NONSENSE_MEDIATED_DECAY_NMD	5.91514e-08	1.75012e-05	0.228053	-0.733474	-2.03413
REACTOME_SIGNALING_BY_ROBO_RECEPTORS	6.64724e-08	1.75012e-05	0.223445	-0.630136	-1.91258
FLECHNER_BIOPSY_KIDNEY_TRANSPLANT_REJECTED_VS_OK_DN	1.10996e-07	2.78954e-05	0.223445	0.677406	1.53625
LIAN_LIPA_TARGETS_3M	1.66064e-07	3.99203e-05	0.218741	-0.832051	-2.18169
HOLLERN_EMT_BREAST_TUMOR_DN	2.03604e-07	4.55505e-05	0.218741	0.830802	1.79323
REACTOME_RRNA_PROCESSING	2.05962e-07	4.55505e-05	0.218741	-0.617569	-1.87197
MEISSNER_BRAIN_HCP_WITH_H3K4ME3_AND_H3K27ME3	2.25679e-07	4.79916e-05	0.218741	0.633722	1.44121
CUI_TCF21_TARGETS_2_DN	2.38408e-07	4.88207e-05	0.218741	0.632947	1.44017
LIU_PROSTATE_CANCER_DN	2.5961e-07	5.12637e-05	0.213933	0.686439	1.55634
REACTOME_RRNA_PROCESSING_IN_THE_NUCLEUS_AND_CYTOSOL	4.27874e-07	8.15764e-05	0.213933	-0.618242	-1.84736
REACTOME_SRP_DEPENDENT_COTRANSLATIONAL_PROTEIN_TARGETING_TO_MEMBRANE	4.56206e-07	8.40788e-05	0.213933	-0.718257	-1.99782
SHEDDEN_LUNG_CANCER_GOOD_SURVIVAL_A4	6.21005e-07	0.000110759	0.209014	0.765342	1.68968
TURASHVILI_BREAST_DUCTAL_CARCINOMA_VS_DUCTAL_NORMAL_DN	7.19784e-07	0.000124365	0.209014	0.778331	1.70292
LIEN_BREAST_CARCINOMA_METAPLASTIC_VS_DUCTAL_DN	9.69636e-07	0.000162458	0.203977	0.839995	1.7881
CHNG_MULTIPLE_MYELOMA_HYPERPLOID_UP	1.10396e-06	0.000179524	0.203977	-0.833147	-2.12299
REACTOME_TRANSLATION	1.22854e-06	0.000194074	0.203977	-0.550544	-1.70817
ZWANG_CLASS_1_TRANSIENTLY_INDUCED_BY_EGF	1.4439e-06	0.000221759	0.203977	0.671612	1.5243
BOQUEST_STEM_CELL_UP	1.89729e-06	0.000283516	0.203977	0.732206	1.63545
NABA_CORE_MATRISOME	2.65782e-06	0.000386713	0.198812	0.743969	1.65529
LIM_MAMMARY_STEM_CELL_DN	2.84448e-06	0.000403259	0.198812	0.680771	1.5428
LIAN_LIPA_TARGETS_6M	3.82614e-06	0.000528869	0.193509	-0.761538	-2.09211
DODD_NASOPHARYNGEAL_CARCINOMA_DN	4.01473e-06	0.000541401	0.193509	0.576056	1.31147
HALLMARK_EPITHELIAL_MESENCHYMAL_TRANSITION	4.86415e-06	0.00064033	0.193509	0.737583	1.63779
MARTENS_BOUND_BY_PML_RARA_FUSION	5.0865e-06	0.000654029	0.193509	-0.466732	-1.56803
SENGUPTA_NASOPHARYNGEAL_CARCINOMA_UP	5.57362e-06	0.000700376	0.193509	0.69919	1.56787
DACOSTA_UV_RESPONSE_VIA_ERCC3_DN	6.38538e-06	0.000784551	0.193509	0.605734	1.37736
SHEN_SMARCA2_TARGETS_UP	6.84775e-06	0.00082307	0.193509	0.661292	1.49961
NIKOLSKY_BREAST_CANCER_16P13_AMPLICON	8.67288e-06	0.000999007	0.188057	-0.72504	-2.00074
ZWANG_CLASS_3_TRANSIENTLY_INDUCED_BY_EGF	8.63084e-06	0.000999007	0.188057	0.723523	1.61062
CHARAFE_BREAST_CANCER_BASAL_VS_MESENCHYMAL_UP	1.01753e-05	0.00114815	0.188057	0.800188	1.72701
WAMUNYOKOLI_OVARIAN_CANCER_GRADES_1_2_UP	1.17999e-05	0.00130484	0.188057	0.771828	1.67878
PILON_KLF1_TARGETS_UP	1.78563e-05	0.00193583	0.182442	0.654686	1.48357
BIOCARTA_AHSP_PATHWAY	1.85455e-05	0.00197189	0.182442	-0.957017	-1.83882
BLUM_RESPONSE_TO_SALIRASIB_DN	1.89179e-05	0.00197353	0.182442	0.675071	1.52596
NUYTTEN_EZH2_TARGETS_UP	1.94818e-05	0.00199472	0.182442	0.587116	1.33783
ONDER_CDH1_TARGETS_2_DN	2.27519e-05	0.00228718	0.182442	0.654693	1.48591
SENGUPTA_NASOPHARYNGEAL_CARCINOMA_WITH_LMP1_UP	2.38004e-05	0.00234987	0.182442	0.668583	1.51042
FLECHNER_BIOPSY_KIDNEY_TRANSPLANT_OK_VS_DONOR_UP	2.68083e-05	0.00260041	0.182442	0.628643	1.42724
BENPORATH_ES_1	2.80225e-05	0.00267132	0.182442	0.667998	1.51069
LEE_BMP2_TARGETS_UP	2.89881e-05	0.00271653	0.182442	0.615952	1.40067
REACTOME_CELL_SURFACE_INTERACTIONS_AT_THE_VASCULAR_WALL	3.3861e-05	0.0031203	0.176649	0.739293	1.62285
VERHAAK_AML_WITH_NPM1_MUTATED_UP	3.51079e-05	0.00318216	0.176649	-0.577627	-1.70255
DUTERTRE_ESTRADIOL_RESPONSE_6HR_DN	4.27266e-05	0.00375585	0.176649	0.802926	1.70006
PLASARI_TGFB1_SIGNALING_VIA_NFIC_10HR_UP	4.27959e-05	0.00375585	0.176649	0.866203	1.74761
DIAZ_CHRONIC_MEYLOGENOUS_LEUKEMIA_UP	4.66906e-05	0.00403363	0.176649	0.559543	1.27367
KEGG_PRIMARY_IMMUNODEFICIENCY	4.80043e-05	0.00408332	0.176649	0.911545	1.72825
MULLIGHAN_MLL_SIGNATURE_2_DN	5.40264e-05	0.00452594	0.176649	0.690423	1.54812
LANDIS_ERBB2_BREAST_TUMORS_324_UP	5.96928e-05	0.00492599	0.176649	0.744864	1.62989
AIGNER_ZEB1_TARGETS	6.44789e-05	0.0052427	0.170659	0.900184	1.72903
PASINI_SUZ12_TARGETS_DN	6.56037e-05	0.00525685	0.170659	0.675277	1.51337
BOSCO_EPITHELIAL_DIFFERENTIATION_MODULE	7.12545e-05	0.00546417	0.170659	0.867554	1.74061
NABA_ECM_GLYCOPROTEINS	7.08762e-05	0.00546417	0.170659	0.742859	1.62445
REACTOME_EXTRACELLULAR_MATRIX_ORGANIZATION	7.41206e-05	0.00546417	0.170659	0.684877	1.53601
SCHUETZ_BREAST_CANCER_DUCTAL_INVASIVE_UP	7.1252e-05	0.00546417	0.170659	0.655442	1.48274
WANG_CISPLATIN_RESPONSE_AND_XPC_UP	7.3846e-05	0.00546417	0.170659	0.73304	1.60382
ZHANG_BREAST_CANCER_PROGENITORS_UP	7.21577e-05	0.00546417	0.170659	0.643099	1.45959
GRAESSMANN_APOPTOSIS_BY_DOXORUBICIN_DN	7.80483e-05	0.00560427	0.170659	0.546546	1.24647
SENESE_HDAC1_AND_HDAC2_TARGETS_DN	7.72155e-05	0.00560427	0.170659	0.709623	1.57888
KEGG_T_CELL_RECEPTOR_SIGNALING_PATHWAY	7.92275e-05	0.00561601	0.170659	0.781058	1.68413
BOQUEST_STEM_CELL_CULTURED_VS_FRESH_UP	8.28276e-05	0.00579688	0.170659	0.646667	1.46707
GRYDER_PAX3FOXO1_ENHANCERS_KO_DOWN	8.46587e-05	0.00585098	0.170659	0.64515	1.46485
PATIL_LIVER_CANCER	8.68542e-05	0.0059286	0.170659	0.608392	1.38404
PID_CD8_TCR_PATHWAY	8.96603e-05	0.00604551	0.170659	0.850081	1.72037
CHEMNITZ_RESPONSE_TO_PROSTAGLANDIN_E2_DN	9.12839e-05	0.00608083	0.170659	0.656227	1.48256
GEORGES_TARGETS_OF_MIR192_AND_MIR215	9.82489e-05	0.00646688	0.170659	0.584182	1.32841
FARMER_BREAST_CANCER_APOCRINE_VS_BASAL	0.00010313	0.00670832	0.170659	0.667111	1.49819
RUTELLA_RESPONSE_TO_CSF2RB_AND_IL4_DN	0.000105331	0.00677179	0.170659	-0.470936	-1.4978
PYEON_CANCER_HEAD_AND_NECK_VS_CERVICAL_UP	0.000109648	0.00681172	0.170659	0.710526	1.57269
RODWELL_AGING_KIDNEY_NO_BLOOD_UP	0.000109532	0.00681172	0.170659	0.704534	1.5644
VERHAAK_AML_WITH_NPM1_MUTATED_DN	0.000109111	0.00681172	0.170659	0.690299	1.54119
HAN_SATB1_TARGETS_DN	0.000121894	0.00745634	0.170659	0.648815	1.46707
MCBRYAN_PUBERTAL_TGFB1_TARGETS_UP	0.000123251	0.00745634	0.164451	0.72666	1.58986
RODRIGUES_THYROID_CARCINOMA_POORLY_DIFFERENTIATED_UP	0.00012407	0.00745634	0.164451	0.606114	1.37913
DELYS_THYROID_CANCER_UP	0.0001274	0.00750854	0.164451	0.635275	1.43978
KOKKINAKIS_METHIONINE_DEPRIVATION_48HR_UP	0.000129013	0.00750854	0.164451	0.751978	1.63571
NUYTTEN_EZH2_TARGETS_DN	0.000127951	0.00750854	0.164451	0.573552	1.30768
MARTORIATI_MDM4_TARGETS_FETAL_LIVER_DN	0.000137858	0.00793974	0.164451	0.626237	1.41961
BERENJENO_TRANSFORMED_BY_RHOA_DN	0.000151631	0.0085184	0.164451	0.644608	1.45948
DEURIG_T_CELL_PROLYMPHOCYTIC_LEUKEMIA_DN	0.000152527	0.0085184	0.164451	0.657815	1.48191
ENK_UV_RESPONSE_KERATINOCYTE_DN	0.000152394	0.0085184	0.164451	0.624763	1.41567
SMID_BREAST_CANCER_BASAL_DN	0.000159969	0.00884469	0.164451	0.603866	1.3729
GRYDER_PAX3FOXO1_ENHANCERS_IN_TADS	0.000167731	0.0090848	0.164451	0.573521	1.3064
HALLMARK_GLYCOLYSIS	0.000169896	0.0090848	0.164451	0.712112	1.57034
HENDRICKS_SMARCA4_TARGETS_DN	0.000169034	0.0090848	0.164451	0.86575	1.72083
KINSEY_TARGETS_OF_EWSR1_FLII_FUSION_UP	0.000170884	0.0090848	0.164451	0.557391	1.26909
KEGG_CELL_ADHESION_MOLECULES_CAMS	0.000181176	0.00954019	0.164451	0.758167	1.64097
SWEET_KRAS_TARGETS_UP	0.000183719	0.00958287	0.164451	0.791361	1.6633
JAEGER_METASTASIS_DN	0.00018819	0.0096811	0.164451	0.701854	1.55622
WU_CELL_MIGRATION	0.000189105	0.0096811	0.164451	0.713959	1.57141
FEVR_CTNNB1_TARGETS_UP	0.000194655	0.00987385	0.164451	0.606573	1.37796
PLASARI_TGFB1_SIGNALING_VIA_NFIC_1HR_DN	0.000197627	0.00993344	0.164451	0.776487	1.65809
KOKKINAKIS_METHIONINE_DEPRIVATION_96HR_UP	0.000208083	0.0103648	0.164451	0.754521	1.63522
LU_EZH2_TARGETS_DN	0.000221655	0.0109422	0.164451	0.639924	1.45049
REACTOME_ACTIVATION_OF_THE_MRNA_UPON_BINDING_OF_THE_CAP_BINDING_COMPLEX_AND_EIFS_AND_SUBSEQUENT_BINDING_TO_43S	0.000239498	0.0114154	0.164451	-0.724399	-1.89942
WAMUNYOKOLI_OVARIAN_CANCER_LMP_UP	0.00023892	0.0114154	0.164451	0.673386	1.50852
YAMASHITA_LIVER_CANCER_STEM_CELL_UP	0.00023356	0.0114154	0.164451	0.869189	1.72464
ZHENG_BOUND_BY_FOXP3	0.000237803	0.0114154	0.164451	0.623406	1.41395
BAELDE_DIABETIC_NEPHROPATHY_DN	0.00024464	0.0115608	0.158	0.628658	1.42654
KYNG_DNA_DAMAGE_UP	0.00026654	0.012384	0.158	0.697837	1.54465
REACTOME_METABOLISM_OF_PORPHYRINS	0.000266182	0.012384	0.158	-0.91447	-1.82932
RODRIGUES_THYROID_CARCINOMA_POORLY_DIFFERENTIATED_DN	0.000291947	0.0134515	0.158	0.583677	1.326
TURASHVILI_BREAST_LOBULAR_CARCINOMA_VS_LOBULAR_NORMAL_UP	0.000297585	0.0135182	0.158	0.792675	1.65804
WOO_LIVER_CANCER_RECURRENCE_UP	0.000298286	0.0135182	0.158	0.75732	1.63514
LI_WILMS_TUMOR_VS_FETAL_KIDNEY_1_UP	0.000301234	0.0135408	0.158	0.701167	1.54938
RODRIGUES_THYROID_CARCINOMA_ANAPLASTIC_UP	0.000310876	0.0138616	0.158	0.58899	1.33943
ICHIBA_GRAFT_VERSUS_HOST_DISEASE_35D_UP	0.000335852	0.0147375	0.158	-0.581123	-1.69453
MATSUDA_NATURAL_KILLER_DIFFERENTIATION	0.00033378	0.0147375	0.158	0.624945	1.41735
AFFAR_YY1_TARGETS_UP	0.000345072	0.0150229	0.158	0.721045	1.57427
ANDERSEN_CHOLANGIOCARCINOMA_CLASS2	0.000354406	0.0153087	0.158	0.72115	1.57698
ZHENG_FOXP3_TARGETS_IN_THYMUS_UP	0.000358111	0.0153488	0.158	0.694282	1.53712
PID_INTEGRIN1_PATHWAY	0.000364322	0.0153766	0.158	0.807281	1.66243
TURASHVILI_BREAST_LOBULAR_CARCINOMA_VS_DUCTAL_NORMAL_DN	0.000361812	0.0153766	0.158	0.797946	1.66174
CHICAS_RB1_TARGETS_CONFLUENT	0.00036986	0.015396	0.158	0.610807	1.38697
MCLACHLAN_DENTAL_CARIES_UP	0.000372473	0.015396	0.158	-0.48031	-1.50299
REACTOME_ANTIMICROBIAL_PEPTIDES	0.000374314	0.015396	0.158	-0.807153	-1.92081
WANG_SMARCE1_TARGETS_UP	0.00037592	0.015396	0.158	0.662739	1.48595
REACTOME_COSTIMULATION_BY_THE_CD28_FAMILY	0.00038469	0.0156393	0.158	0.797317	1.65426
ENK_UV_RESPONSE_EPIDERMIS_DN	0.000396251	0.015712	0.158	0.612281	1.38682
NELSON_RESPONSE_TO_ANDROGEN_UP	0.000392819	0.015712	0.158	0.779756	1.64239
PASQUALUCCI_LYMPHOMA_BY_GC_STAGE_UP	0.000396683	0.015712	0.158	0.663041	1.4849
REACTOME_CELL_CELL_COMMUNICATION	0.000397844	0.015712	0.158	0.757768	1.63391
LEE_NEURAL_CREST_STEM_CELL_UP	0.000411882	0.0160347	0.158	0.746284	1.61525
LI_AMPLIFIED_IN_LUNG_CANCER	0.000410273	0.0160347	0.158	0.700838	1.54186
TENEDINI_MEGAKARYOCYTE_MARKERS	0.000414716	0.0160347	0.158	-0.708515	-1.87553
MOHANKUMAR_HOXA1_TARGETS_DN	0.000424894	0.0163142	0.158	0.72672	1.58067
CAIRO_HEPATOBLASTOMA_UP	0.000440101	0.0167815	0.158	0.685332	1.52483
GRAESSMANN_RESPONSE_TO_MC_AND_DOXORUBICIN_DN	0.000445807	0.0168827	0.158	0.581374	1.32245
SEIDEN_ONCOGENESIS_BY_MET	0.000459596	0.0172864	0.158	0.767345	1.63433
KUMAR_TARGETS_OF_MLL_AF9_FUSION	0.000463035	0.0172981	0.158	0.635741	1.4371
LIU_TOPBP1_TARGETS	0.00048422	0.0179681	0.158	0.962097	1.6158
LAIHO_COLORECTAL_CANCER_SERRATED_UP	0.000490482	0.0180792	0.151273	0.739614	1.6035
MCBRYAN_PUBERTAL_BREAST_6_7WK_UP	0.000505891	0.0185237	0.151273	0.698686	1.53711
PLASARI_NFIC_TARGETS_BASAL_UP	0.000511833	0.0186179	0.151273	0.9069	1.67954
MILI_PSEUDOPODIA_HAPTOTAXIS_DN	0.0005162	0.0186541	0.151273	0.587701	1.33698
DODD_NASOPHARYNGEAL_CARCINOMA_UP	0.000545762	0.0194679	0.151273	0.543434	1.2374
LEE_NEURAL_CREST_STEM_CELL_DN	0.000544589	0.0194679	0.151273	0.749507	1.61763
MEISSNER_NPC_HCP_WITH_H3K4ME2	0.000550845	0.0195232	0.151273	0.6331	1.43141
ANASTASSIOU_MULTICANCER_INVASIVENESS_SIGNATURE	0.000577396	0.0202381	0.151273	0.8012	1.63864
RODRIGUES_THYROID_CARCINOMA_ANAPLASTIC_DN	0.000578336	0.0202381	0.151273	0.603902	1.36855
SANCHEZ_MDM2_TARGETS	0.000587453	0.0204278	0.151273	-0.925314	-1.77666
BIDUS_METASTASIS_UP	0.000607519	0.0207344	0.151273	0.680376	1.51453
HALLMARK_ANDROGEN_RESPONSE	0.000603263	0.0207344	0.151273	0.753158	1.62156
REACTOME_RESPIRATORY_ELECTRON_TRANSPORT_ATP_SYNTHESIS_BY_CHEMIOSMOTIC_COUPLING_AND_HEAT_PRODUCTION_BY_UNCOUPLING_PROTEINS	0.0006043	0.0207344	0.151273	-0.578073	-1.63829
CHICAS_RB1_TARGETS_GROWING	0.000615408	0.0208748	0.151273	0.668334	1.49003
SCHUETZ_BREAST_CANCER_DUCTAL_INVASIVE_DN	0.000620011	0.0209027	0.151273	0.783828	1.63667
REN_ALVEOLAR_RHABDOMYOSARCOMA_DN	0.00063036	0.0211228	0.151273	0.619931	1.40657
PID_IL2_STAT5_PATHWAY	0.000638871	0.0212066	0.151273	0.887764	1.66071
RODWELL_AGING_KIDNEY_NO_BLOOD_DN	0.000640531	0.0212066	0.151273	0.724946	1.57563
MOHANKUMAR_HOXA1_TARGETS_UP	0.000656768	0.0216147	0.151273	0.625721	1.41804
MIKKELSEN_IPS_ICP_WITH_H3K4ME3_AND_H327ME3	0.000675242	0.0220912	0.151273	0.787932	1.63479
ONDER_CDH1_SIGNALING_VIA_CTNNB1	0.000685462	0.0222936	0.151273	0.766859	1.62117
PECE_MAMMARY_STEM_CELL_UP	0.000691476	0.0223577	0.151273	-0.568539	-1.65808
CHICAS_RB1_TARGETS_LOW_SERUM	0.000698478	0.022395	0.151273	-0.627016	-1.74266
JOHNSTONE_PARVB_TARGETS_3_DN	0.000700731	0.022395	0.151273	0.566997	1.28943
WONG_ADULT_TISSUE_STEM_MODULE	0.000708501	0.0225132	0.151273	0.58468	1.32908
MEISSNER_BRAIN_HCP_WITH_H3K4ME2_AND_H3K27ME3	0.000724463	0.0228889	0.151273	0.868949	1.66903
TONKS_TARGETS_OF_RUNX1_RUNX1T1_FUSION_SUSTAINED_IN_MONOCYTE_DN	0.000734191	0.0230644	0.151273	-0.956307	-1.71062
REACTOME_METABOLISM_OF_LIPIDS	0.000753177	0.0235272	0.151273	0.586545	1.33343
REACTOME_CELL_CELL_JUNCTION_ORGANIZATION	0.00076548	0.0237772	0.151273	0.834471	1.67423
ROY_WOUND_BLOOD_VESSEL_UP	0.000780286	0.0241017	0.151273	0.826684	1.66529
HOOI_ST7_TARGETS_DN	0.00078728	0.0241826	0.151273	0.737236	1.59383
SUNG_METASTASIS_STROMA_UP	0.000813912	0.0248626	0.151273	0.740239	1.59826
BIOCARTA_STATHMIN_PATHWAY	0.000877961	0.0266717	0.151273	0.914016	1.64349
THUM_MIR21_TARGETS_HEART_DISEASE_UP	0.000891572	0.0268514	0.151273	0.930249	1.64739
YAO_TEMPORAL_RESPONSE_TO_PROGESTERONE_CLUSTER_9	0.000893589	0.0268514	0.151273	0.79396	1.63077
JECHLINGER_EPITHELIAL_TO_MESENCHYMAL_TRANSITION_DN	0.000900016	0.0268983	0.151273	0.804277	1.63748
ACEVEDO_NORMAL_TISSUE_ADJACENT_TO_LIVER_TUMOR_UP	0.000912019	0.0271105	0.151273	0.69499	1.52054
RICKMAN_HEAD_AND_NECK_CANCER_E	0.000935498	0.0276597	0.151273	0.837285	1.67407
REACTOME_TRANSLOCATION_OF_ZAP_70_TO_IMMUNOLOGICAL_SYNAPSE	0.000973286	0.0286239	0.151273	0.912666	1.64106
PEDERSEN_METASTASIS_BY_ERBB2_ISOFORM_1	0.00101879	0.0298035	0.144233	0.829205	1.66367
BIOCARTA_CTLA4_PATHWAY	0.00103026	0.0299807	0.144233	0.913747	1.63932
LIM_MAMMARY_STEM_CELL_UP	0.00104411	0.0301398	0.144233	0.612784	1.39058
LI_DCP2_BOUND_MRNA	0.00104664	0.0301398	0.144233	-0.620606	-1.71443
HALLMARK_ESTROGEN_RESPONSE_EARLY	0.00105677	0.0302741	0.144233	0.676942	1.49835
PID_CD8_TCR_DOWNSTREAM_PATHWAY	0.00109612	0.0311083	0.144233	0.812632	1.6477
WELCSH_BRCA1_TARGETS_UP	0.00109715	0.0311083	0.144233	0.681023	1.50676
KEGG_FOCAL_ADHESION	0.00111272	0.0313889	0.144233	0.680441	1.50317
VECCHI_GASTRIC_CANCER_ADVANCED_VS_EARLY_UP	0.00114818	0.0322248	0.144233	0.693091	1.51701
FISCHER_G1_S_CELL_CYCLE	0.00115584	0.0322566	0.144233	0.684279	1.50543
OHM_EMBRYONIC_CARCINOMA_UP	0.00116098	0.0322566	0.144233	0.98353	1.52986
HALLMARK_CHOLESTEROL_HOMEOSTASIS	0.00120289	0.0330884	0.144233	0.777283	1.61845
LIEN_BREAST_CARCINOMA_METAPLASTIC	0.00120249	0.0330884	0.144233	0.871726	1.63693
NAKAMURA_ADIPOGENESIS_EARLY_DN	0.00123557	0.0338192	0.144233	0.847325	1.66374
REACTOME_RHO_GTPASES_ACTIVATE_NADPH_OXIDASES	0.00125118	0.0340777	0.144233	-0.848693	-1.81098
KEGG_OXIDATIVE_PHOSPHORYLATION	0.00126579	0.0343067	0.144233	-0.565563	-1.59855
CAIRO_LIVER_DEVELOPMENT_UP	0.00128888	0.034762	0.144233	0.699207	1.52494
AKL_HTLV1_INFECTION_DN	0.00134442	0.0348009	0.144233	0.779208	1.61214
ALCALAY_AML_BY_NPM1_LOCALIZATION_UP	0.00130171	0.0348009	0.144233	0.717914	1.55476
BASAKI_YBX1_TARGETS_DN	0.00133253	0.0348009	0.144233	0.617059	1.39696
BHATI_G2M_ARREST_BY_2METHOXYESTRADIOL_UP	0.00133126	0.0348009	0.144233	0.733267	1.58258
GABRIELY_MIR21_TARGETS	0.00134797	0.0348009	0.144233	0.638905	1.43035
GU_PDEF_TARGETS_DN	0.00134627	0.0348009	0.144233	0.869942	1.63358
HOWLIN_CITED1_TARGETS_1_DN	0.00130906	0.0348009	0.144233	0.854866	1.64468
JI_CARCINOGENESIS_BY_KRAS_AND_STK11_DN	0.00135956	0.0348009	0.144233	0.923916	1.63618
NEMETH_INFLAMMATORY_RESPONSE_LPS_UP	0.00132385	0.0348009	0.144233	-0.613695	-1.69534
RASHI_RESPONSE_TO_IONIZING_RADIATION_6	0.0013585	0.0348009	0.144233	-0.624948	-1.70832
VANHARANTA_UTERINE_FIBROID_UP	0.00133323	0.0348009	0.144233	0.835882	1.66189
BENPORATH_SUZ12_TARGETS	0.0013769	0.0350823	0.144233	0.582685	1.32401
SMID_BREAST_CANCER_LUMINAL_B_DN	0.00139274	0.0353231	0.144233	0.59411	1.34802
DAVICIONI_TARGETS_OF_PAX_FOXO1_FUSIONS_UP	0.00140537	0.0354807	0.144233	0.656446	1.46877
MARTINELLI_IMMATURE_NEUTROPHIL_UP	0.00141741	0.0356222	0.144233	-0.927959	-1.72231
BENPORATH_OCT4_TARGETS	0.00144352	0.0361142	0.144233	0.642971	1.44076
VANTVEER_BREAST_CANCER_METASTASIS_DN	0.00145006	0.0361143	0.144233	0.718117	1.55863
PID_IL12_2PATHWAY	0.00150437	0.0372989	0.144233	0.788615	1.61061
ZHANG_ANTIVIRAL_RESPONSE_TO_RIBAVIRIN_UP	0.00153635	0.0379219	0.144233	0.877968	1.64143
MARSON_BOUND_BY_FOXP3_UNSTIMULATED	0.0015518	0.038133	0.144233	0.545711	1.24232
WINTER_HYPOXIA_METAGENE	0.00156998	0.038409	0.144233	0.652454	1.45586
GAUSSMANN_MLL_AF4_FUSION_TARGETS_E_UP	0.00157958	0.0384736	0.144233	0.746465	1.58324
PICCALUGA_ANGIOIMMUNOBLASTIC_LYMPHOMA_UP	0.00160243	0.038859	0.144233	0.666101	1.48127
BIOCARTA_IL17_PATHWAY	0.0016392	0.0393247	0.144233	0.935328	1.61876
COULOUARN_TEMPORAL_TGFB1_SIGNATURE_UP	0.00164297	0.0393247	0.144233	0.73121	1.57605
LIN_SILENCED_BY_TUMOR_MICROENVIRONMENT	0.00164031	0.0393247	0.144233	0.748792	1.59395
WALLACE_PROSTATE_CANCER_UP	0.00165286	0.0393908	0.144233	0.906586	1.62648
MARTINEZ_RB1_TARGETS_DN	0.00170537	0.040089	0.144233	0.596692	1.35361
MEISSNER_BRAIN_HCP_WITH_H3K27ME3	0.00169102	0.040089	0.144233	0.736461	1.58493
REACTOME_HEMOSTASIS	0.00171116	0.040089	0.144233	0.587071	1.33386
RODWELL_AGING_KIDNEY_DN	0.00170528	0.040089	0.144233	0.71181	1.54788
HUMMERICH_MALIGNANT_SKIN_TUMOR_UP	0.00173136	0.0403234	0.144233	-0.888019	-1.74549
KAMIKUBO_MYELOID_CEBPA_NETWORK	0.00173575	0.0403234	0.144233	-0.798763	-1.85747
YAMAZAKI_TCEB3_TARGETS_DN	0.00174469	0.0403614	0.144233	0.677175	1.48979
REACTOME_RNF_MUTANTS_SHOW_ENHANCED_WNT_SIGNALING_AND_PROLIFERATION	0.00175506	0.0404322	0.144233	0.98552	1.50374
GOTZMANN_EPITHELIAL_TO_MESENCHYMAL_TRANSITION_UP	0.00178683	0.0409932	0.144233	0.779249	1.6045
AFFAR_YY1_TARGETS_DN	0.00181145	0.0412161	0.144233	0.656562	1.46162
BIOCARTA_NO2IL12_PATHWAY	0.00180623	0.0412161	0.144233	0.926069	1.61542
AMIT_SERUM_RESPONSE_60_MCF10A	0.00182285	0.0413055	0.144233	0.790979	1.6104
DACOSTA_UV_RESPONSE_VIA_ERCC3_COMMON_DN	0.0019522	0.0440559	0.144233	0.594461	1.34743
MCBRYAN_PUBERTAL_BREAST_5_6WK_UP	0.00197759	0.0444475	0.136832	0.725807	1.56647
BIOCARTA_IL12_PATHWAY	0.0019973	0.0447089	0.136832	0.900946	1.61999
BENPORATH_NANOG_TARGETS	0.00201242	0.0448656	0.136832	0.550488	1.25382
YAMAZAKI_TCEB3_TARGETS_UP	0.00206013	0.0457448	0.136832	0.689187	1.50609
SCHMIDT_POR_TARGETS_IN_LIMB_BUD_UP	0.00209363	0.0463028	0.136832	0.876265	1.63652
IWANAGA_CARCINOGENESIS_BY_KRAS_UP	0.00210729	0.0464191	0.136832	0.688835	1.50206
DAVICIONI_MOLECULAR_ARMS_VS_ERMS_UP	0.00214338	0.0464736	0.136832	0.626067	1.40675
DORN_ADENOVIRUS_INFECTION_24HR_UP	0.00214049	0.0464736	0.136832	0.944707	1.58659
REACTOME_DOWNSTREAM_TCR_SIGNALING	0.00214041	0.0464736	0.136832	0.732758	1.57493
TURASHVILI_BREAST_LOBULAR_CARCINOMA_VS_DUCTAL_NORMAL_UP	0.00213003	0.0464736	0.136832	0.776293	1.59448
TURASHVILI_BREAST_DUCTAL_CARCINOMA_VS_DUCTAL_NORMAL_UP	0.00224628	0.0485144	0.136832	0.813449	1.63205
AMIT_SERUM_RESPONSE_240_MCF10A	0.0022953	0.0491889	0.136832	0.798571	1.6174
PUJANA_BRCA2_PCC_NETWORK	0.00229522	0.0491889	0.136832	0.601011	1.36407
KIM_MYCN_AMPLIFICATION_TARGETS_DN	0.00234163	0.0499879	0.136832	0.723669	1.56213
